# Supplementary material for: Morphological and genetic diversity of maize landraces along an altitudinal gradient in the Southern Andes
Source: PLoS One. 2022 Dec 21;17(12):e0271424. doi: 10.1371/journal.pone.0271424 (PMC9770441; doi:10.1371/journal.pone.0271424)
Supplement: S3 Table — (XLSX) [file pone.0271424.s005.xlsx]

## Sheet: Hoja1
Supplementary Table 3. Means and standard deviations for 19 quantitative characters in 30 maize accessions from Northwestern Argentina. Accessions are colored according to the groups delimited by the K-means algorithm (Figure 2A).
Trait	Accession
	AM_1		AM_2		C_1		C_2		P_1		P_2		Pe_1		Pe_2		DB_1		DB_2		A8H_1		A8H_2		CaB_2		DA_2		DA_1		CaV_1		CaV_2		CrA_1		CrA_2		B8H_1		B8H_2		M_2		CaG_1		CaG_2		Pi_1
	M	DE	M	DE	M	DE	M	DE	M	DE	M	DE	M	DE	M	DE	M	DE	M	DE	M	DE	M	DE	M	DE	M	DE	M	DE	M	DE	M	DE	M	DE	M	DE	M	DE	M	DE	M	DE	M	DE	M	DE	M
PH	172.6	23.9082	164.8	13.5056	176	15.5134	162.2	13.8066	162.4	17.627	117.1	16.6497	128.1	12.7928	124.4	8.87193	211.8	20.3568	169.1	17.5021	136.4	14.4852	165.05	17.6075	180.9	12.5826	168.7	20.8116	180.2	17.9864	164.286	21.5075	161.4	8.28922	173.6	24.4049	166.8	25.227	171.1	20.4312	149.429	18.137	124.7	15.4348	173.75	10.3475	170.7	18.8624	131.2
EH	92.8	27.1449	83.2	20.1152	89.5	15.4794	82.4	9.82288	84.7	15.8609	42.7	11.0459	53	8.62812	44.5	12.0485	117.8	15.81	89.9	14.2552	60.5	15.3279	82.3	22.9724	89.2	11.8865	81.6	18.0259	90.9	21.1316	82.4286	12.7914	81.4	11.6543	85.3	7.45431	85.9	12.0964	79.5	10.9367	72.2857	16.7104	47.6	9.22798	91.875	11.3696	102.1	12.7318	51
NLA	5.8	0.632456	6	0.471405	6	0.666667	5.9	0.567646	5.5	0.527046	5.4	0.516398	5.2	0.421637	5	0.666667	7.5	0.707107	6.1	0.994429	5.9	0.737865	6	0.942809	5.7	0.483046	6.5	0.527046	5.9	0.567646	5.85714	0.377964	5.9	1.19722	6	1.1547	6.1	0.875595	6.2	0.632456	6.28571	0.755929	5.1	0.737865	5.875	0.353553	6.5	0.527046	5.8
TI	0.5	1.08012	0.7	1.05935	0.5	1.08012	1.6	1.50555	1.6	0.966092	0.6	0.966092	1.8	0.632456	0.4	0.966092	1.8	0.788811	0.3	0.674949	1	0.942809	1	1.24722	0.3	0.483046	0.7	0.948683	0.6	0.843274	0	0	0.3	0.674949	2.3	1.41814	0.9	1.19722	0.8	0.918937	1	0.57735	1.4	1.07497	1.59	0.834523	0.4	0.699206	2
NL	13.8	2.14994	12.9	1.44914	13.7	1.05935	13.4	0.843274	24.9	40.4652	9.5	0.849837	10.1	0.567646	8.9	0.567646	16.7	1.05935	13.7	1.05935	11.8	1.61933	12.9	1.85293	11.7	1.56702	12.4	1.77639	13.3	1.41814	11.1429	1.46385	11.9	0.875595	13.5	1.2693	12.1	1.28668	12.5	1.2693	13.4286	1.51186	9.8	1.22927	13.875	1.3562	13.1	1.1005	10.4
ULL	72.7	10.3177	68.7	5.85093	60.6	14.1358	68.9	6.69079	66.75	12.9126	55.4	8.92188	62.35	6.66687	54.9	5.70477	80.4	6.70323	72.25	4.26782	67.7	5.86989	72.5	8.48855	72.5	7.24569	66.5	7.89163	75.1	7.325	74	9.09212	65.1	7.57848	68	7.18022	67.8	8.82924	67.5	6.34648	52.5714	12.6208	61.6	7.45654	71.75	5.94619	66.6	10.1346	64.7143
ULW	9.85	0.783511	8.85	1.1559	8.6	1.28668	8.95	1.09163	10.2	1.31656	8.4	1.48698	8.8	0.856349	8.2	0.823273	10.5	1	9.35	1.05541	9.7	1.3784	9.25	1.45774	9.7	2.45176	8.45	0.643342	8.75	1.85966	10.5714	0.9759	9.7	2.18835	8.65	3.2579	9.75	1.73606	9.5	1.20185	9.14286	1.77281	9.25	1.60295	10.0625	0.979705	9	1.05409	8
VI	2.44774	0.244429	2.76025	0.354707	2.835	0.468858	2.74967	0.222028	2.38777	0.333094	2.59387	0.374348	2.47527	0.212669	2.54779	0.225008	2.56666	0.184236	3.06197	0.470836	2.52398	0.375137	2.62978	0.527122	1.60649	0.529673	3.1311	0.288088	3.04104	0.698972	2.24643	0.136526	1.85781	0.679898	2.15217	1.08764	2.32025	0.890381	2.7136	0.369679	2.62345	0.434407	2.1854	0.300107	2.41884	0.21736	2.67731	0.24343	2.79424
TL	39.45	5.31481	37.5	2.75882	34.45	4.65146	34.2	4.8201	38.5625	5.51257	31.95	3.13094	31.65	4.58288	28.2	4.12445	37.3	6.07454	NA	NA	33.5	6.68747	39.3333	8.03119	35	4.2947	38.15	4.7729	39.25	5.22414	34.4286	5.34968	34.2	6.32104	37.15	5.13728	40.75	3.5843	34.8	4.89444	33.2143	4.94012	29.65	3.54377	36.1875	3.70268	36.5	5.01664	29.6429
TPL	19.6	5.42013	17.75	3.04822	21.26	5.25023	19.5556	4.30439	15.0625	3.07568	21.55	3.78924	19.6	3.53396	23.75	5.11669	16.4	3.3731	NA	NA	17.15	2.84849	15	6.53835	23.4	4.94862	18.1	6.31049	16.25	4.06202	21.5	4.94132	23	5.02494	18.5	2.848	20.6875	4.44761	17.9	4.46468	15.6429	5.48266	23.8	2.58414	18.3125	2.93911	18.65	7.79619	18.5
TBS	14.4	2.22111	15.1	3.38132	14.8	1.91775	13.6	2.20857	12.1875	2.32897	10.05	4.60947	9.85	2.70853	6.83	3.13867	15.9	3.63471	NA	NA	12.2222	3.63242	12.4	2.94203	13.65	2.10884	14.1	3.3483	15.6111	3.83876	15.1429	2.24934	15.7778	3.27024	14.25	2.51937	18.55	3.40302	12.758	2.12003	14	3.92641	9.35	2.43869	13.6875	2.12027	15.9	1.91195	8.66667
NPBT	16.1	3.57305	18.2	5.43241	17.8	2.4404	17.2	4.56557	18.625	3.85218	14.5	3.62859	17.8	3.70585	12.1	2.18327	17.1	2.46982	NA	NA	14.6	3.62706	12.8889	3.25747	13.2	1.8738	18	4.39697	16.5556	2.92024	15.7143	4.46148	16.7778	1.85592	18	3.05505	22.4	2.71621	15.2	2.97396	18.7143	3.03942	9.6	2.59058	16	3.16228	21.9	4.09471	14.5714
NSBT	7.4	3.33999	6.9	4.88649	7.1	1.72884	8.4	2.83627	5.6	3.80643	5.88889	2.71314	2	1.05409	0.8	1.39841	7.9	2.37814	NA	NA	5.6	2.06559	3.7	3.093	9.4	3.50238	6.2	3.04777	6.375	6.3457	8.42857	2.99205	8.11111	3.1798	6.1	2.92309	8.5	3.47211	5.4	2.06559	5.28571	3.35233	3.2	2.20101	5.5	3.16228	10.2	2.93636	1.625
NTBT	0	0	0.1	0.316228	0	0	0	0	0	0	0.6	1.57762	0	0	0	0	0	0	0	0	0	0	0	0	0.7	2.21359	0	0	0.6	1.89737	0.571429	1.51186	0	0	0	0	0	0	0	0	0.142857	0.377964	0	0	0.375	0.744024	0.4	0.966092	0.5
EPL	6.7	1.76698	6.4	2.27058	8.9	3.96372	8.6	2.94203	11	4.05518	10.95	4.15298	8.5	3.31662	7.15	2.78936	10.6	6.17252	NA	NA	8.2	1.48324	8.35714	3.27509	7.9	2.319	11.15	1.94437	7.4	2.06559	7.85714	2.73426	7.15	2.74924	9.5	3.29983	10.8	3.79473	8.5	3.47211	7.28571	2.37797	9.2	3.15524	8.58333	5.12266	7.65	1.85667	7.6875
MNE	2.7	0.674949	2.6	0.699206	2.3	0.483046	2.9	0.875595	2.9	0.994429	2.2	0.632456	2.2	0.421637	2	0.816497	2.3	0.674949	2.66667	1.11803	2.2	1.0328	2.2	0.632456	2.9	2.02485	2.4	0.699206	2.2	0.632456	3	1	3.1	1.28668	3	1.1547	3.6	1.83787	2	0.666667	2.71429	0.755929	2.3	0.823273	3	1.19523	2.4	1.07497	2.77778
NRK	12.2	1.15	13.8	2.16	11.8	2.06	10.2	1.61	14.3	1.85	13.6	1.83	11	1.76	15	1.87	14	1.41	10.9	1.83	8.9	1.16	9.8	1.51	12.1	1.61	10.4	1.87	10.4	1.17	12.1	1.66	12.1	1.86	11.2	1.2	12.4	1.75	8.3	0.7	10.3	0.66	12.9	2.15	11.7	1.61	12.4	1.37	16.3
ED	4	0.43	3.9	0.33	4	0.62	3.6	0.62	3.7	0.46	3.8	0.34	3.6	0.49	3.7	0.36	4.5	0.52	4.2	0.44	3.8	0.5	4.1	0.37	4	0.59	3.9	0.51	4.7	0.45	3.79	0.42	4	0.53	3.5	0.45	4	0.33	3.9	0.65	4.2	0.37	3.7	0.63	4.4	0.51	4	0.3	3.8
NKR	32.6	7.33	36.7	2.8	35.7	5.78	38.2	7.5	36.7	5.46	26.1	6.15	23.4	3.53	27.6	5.18	30.7	8.35	34.1	3.9	32.8	4.21	27.7	3.8	30.6	4.8	33.7	5.43	35.9	4.95	30.6	4.31	31.6	2.9	31	5.56	30.8	4.9	32.1	3.84	32.3	6.54	20.4	4.65	28.5	6.52	30.6	5.46	30
PH: plant height, NL: number of leaves, NLA: number of leaves above the uppermost ear, ULL: uppermost leaf length, ULW: uppermost leaf width, VI: venation index, TI: tillering index, TL: tassel length, TPL: tassel peduncle length, TBS: tassel branching space, NPBT: number of primary branches on tassel, NSBT: number of secondary branches on tassel, NTBT: number of tertiary branches on tassel, EH: …
[truncated: 13 more columns]
