# Supplementary material for: Morphological and genetic diversity of maize landraces along an altitudinal gradient in the Southern Andes
Source: PLoS One. 2022 Dec 21;17(12):e0271424. doi: 10.1371/journal.pone.0271424 (PMC9770441; doi:10.1371/journal.pone.0271424)
Supplement: S5 Table — (XLSX) [file pone.0271424.s007.xlsx]

## Sheet: _analisis_Vero
Supplementary Table 5. Correlation between morphological traits and the first three axes of the Principal Component Analysis
Trait	Principal Component
	PC1	PC2	PC3
PH	-0.919469	0.0822525	-0.0167108
EH	-0.892032	0.232905	-0.0991345
TBS	-0.872806	0.165811	0.089398
NLA	-0.785805	0.0732944	-0.157019
NSBT	-0.686869	0.470959	0.254358
ED	-0.637845	0.289594	-0.00363256
TL	-0.636128	-0.19612	0.25297
ULW	-0.590175	-0.468024	0.439195
ULL	-0.588116	-0.48938	0.0964981
NPBT	-0.572032	0.194698	-0.234075
NL	-0.519428	-0.29588	-0.41507
NKR	-0.459879	-0.372956	-0.381071
MNE	-0.308739	-0.502288	0.389591
EPL	-0.216604	-0.467601	0.195199
NTBT	-0.183467	0.681801	0.214759
VI	-0.0290634	0.101949	-0.742648
TI	0.212556	-0.643656	-0.329496
TPL	0.273495	-0.0194783	0.80766
NRK	0.310406	0.338662	0.0157702
PH: plant height, NL: number of leaves, NLA: number of leaves above the uppermost ear, ULL: uppermost leaf length, ULW: uppermost leaf width, VI: venation index, TI: tillering index, TL: tassel length, TPL: tassel peduncle length, TBS: tassel branching space, NPBT: number of primary branches on tassel, NSBT: number of secondary branches on tassel, NTBT: number of tertiary branches on tassel, EH: …
