# Supplementary material for: Morphological and genetic diversity of maize landraces along an altitudinal gradient in the Southern Andes
Source: PLoS One. 2022 Dec 21;17(12):e0271424. doi: 10.1371/journal.pone.0271424 (PMC9770441; doi:10.1371/journal.pone.0271424)
Supplement: S6 Table — (XLSX) [file pone.0271424.s008.xlsx]

## Sheet: GENOTIPOS
Accession		Sample size	bnlg1017		bnlg1209		bnlg1287		bnlg1740		bnlg1866		phi119		bnlg1018		bnlg1329		bnlg1108		bnlg1070		bnlg252		bnlg244		bnlg1014		bnlg1732		bnlg2132		bnlg149		bnlg1917		bnlg1360		phi072		bnlg1182		bnlg1194		bnlg1526
AVATI MOROTI	1	14	185	200	169	179	146	152	117	120	106	113	162	167	133	135	85	85	108	111	243	243	156	156	188	190	145	160	95	95	232	234	172	172	159	178	106	126	150	150	74	74	149	185	114	114		0
ARZM 09020	1		178	180	179	184	146	152	120	124	999	999	164	167	122	132	85	85	108	131	247	255	147	156	165	183	144	160	96	96	234	234	185	187	101	153	106	106	150	154	74	74	181	189	999	999		4
	1		178	182	179	179	146	148	117	120	106	113	167	167	133	136	85	85	113	113	243	243	147	156	196	198	144	155	95	95	999	999	178	178	153	178	106	126	142	150	74	74	153	189	116	116		2
	1		178	178	181	181	152	152	117	120	106	106	167	167	132	136	85	85	113	113	243	247	156	156	183	183	145	145	95	95	234	236	183	183	101	153	126	126	150	154	74	74	181	197	116	116		0
	1		165	178	999	999	139	152	117	120	106	113	167	167	122	133	85	85	108	111	243	247	156	156	198	202	144	160	95	95	234	234	178	183	99	178	106	166	150	150	74	74	153	197	114	114		2
	1		185	185	169	173	146	152	120	124	109	121	162	167	133	136	85	85	111	111	235	243	147	156	183	190	144	160	95	95	234	234	170	170	137	151	126	168	150	154	74	74	149	181	114	114		0
	1		182	183	173	181	148	148	120	124	111	113	164	164	133	136	85	85	108	108	243	243	156	156	167	171	999	999	95	95	236	236	185	185	99	99	126	126	150	150	74	74	189	197	110	110		2
	1		180	180	177	179	146	152	117	167	113	121	162	164	122	132	85	85	111	113	243	255	156	156	161	173	155	160	95	95	241	241	178	185	101	178	106	106	999	999	74	74	160	181	114	114		2
	1		999	999	169	181	141	146	112	117	113	121	160	167	122	130	85	85	108	113	243	263	154	156	165	181	144	145	96	96	236	236	185	185	99	99	999	999	150	150	74	74	151	197	116	116		4
	1		182	183	169	179	146	152	117	120	106	121	162	167	133	133	85	87	108	108	243	263	154	156	177	179	144	144	96	96	236	236	185	185	101	101	166	168	999	999	74	74	189	197	116	116		2
	1		167	200	175	177	146	148	120	167	109	113	164	167	122	132	85	85	111	111	243	245	147	156	175	200	145	160	96	96	234	241	172	183	101	148	106	168	150	150	74	74	181	197	114	114		0
	1		167	167	175	181	139	146	120	167	107	123	167	167	133	133	85	85	113	113	235	247	147	156	196	198	144	160	96	96	234	236	185	185	99	178	126	126	154	154	74	74	197	197	116	116		0
	1		196	196	171	177	146	152	120	167	109	121	164	164	132	132	999	999	108	108	243	255	156	156	157	181	144	160	96	96	234	241	183	185	178	178	126	163	150	150	74	74	153	181	114	116		2
	1		999	999	169	179	146	152	117	120	106	113	167	167	132	133	85	85	999	999	243	247	147	156	171	194	141	141	96	96	232	241	174	174	137	178	126	126	150	154	74	74	181	189	114	114		4
AVATI MOROTI	2	13	999	999	171	177	146	146	120	120	107	121	164	167	133	133	999	999	127	127	249	249	157	157	196	198	143	153	95	96	238	238	178	178	99	132	150	151	154	154	72	72	151	177	106	124		4
ARZM 08025	2		999	999	177	177	146	152	112	120	106	113	167	167	122	130	85	87	108	113	228	249	154	156	194	202	143	153	95	96	236	243	168	176	99	176	126	126	140	150	74	74	160	160	106	106		2
	2		180	198	171	179	152	152	118	120	106	106	164	169	128	133	85	101	108	127	999	999	156	156	177	209	143	143	96	96	241	243	178	178	133	133	121	121	140	154	74	74	160	160	106	106		2
	2		163	189	177	177	146	152	118	124	106	113	169	169	132	133	85	85	111	127	249	251	151	156	183	192	144	145	95	96	239	241	178	189	99	161	121	121	154	154	74	74	160	160	106	112		0
	2		163	180	177	184	146	152	999	999	109	121	167	167	133	133	85	85	113	113	222	228	151	156	190	196	144	145	95	96	232	239	178	189	133	161	121	121	142	154	74	74	160	160	112	112		2
	2		189	198	169	171	146	146	118	118	113	121	167	169	128	133	999	999	123	123	228	249	147	157	175	188	143	143	999	999	241	243	178	178	99	133	126	150	140	150	74	74	160	177	106	106		4
	2		163	180	171	184	146	152	118	120	113	121	167	169	132	132	83	85	108	113	222	235	147	157	173	200	144	145	95	96	239	241	176	176	99	161	135	135	154	154	74	74	160	171	106	112		0
	2		180	180	177	177	999	999	118	120	106	121	169	169	130	130	85	85	121	127	228	249	147	156	163	173	143	143	95	96	236	236	178	178	176	176	121	126	150	154	74	74	160	160	106	106		2
	2		999	999	169	169	146	152	118	120	109	113	164	167	132	133	85	101	999	999	243	249	154	157	173	206	145	153	95	96	238	241	181	189	161	169	109	121	140	154	74	74	160	160	106	106		4
	2		189	204	171	184	146	152	118	167	107	123	160	167	122	132	85	85	108	113	228	228	151	159	171	175	145	153	95	96	232	239	172	178	132	132	148	150	140	140	74	74	160	179	108	108		0
	2		999	999	177	177	146	152	112	112	121	121	167	169	122	133	83	87	113	127	235	245	156	156	181	200	145	153	95	96	238	239	168	176	99	176	153	155	140	140	74	74	155	177	124	124		2
	2		170	196	169	177	146	152	112	120	109	121	164	167	132	133	85	85	111	111	999	999	156	157	181	186	143	143	96	98	239	241	178	179	99	171	117	126	150	154	74	74	160	160	106	114		2
	2		180	180	171	177	146	146	118	124	106	113	164	169	999	999	85	85	113	127	228	249	151	156	173	202	145	153	96	96	241	241	178	178	999	999	126	126	154	154	74	74	134	134	106	106		4
CALCHAQUI	3	8	178	179	179	181	146	146	118	120	999	999	164	164	128	152	87	87	111	113	249	258	156	156	171	185	153	153	95	95	232	232	197	197	99	165	137	159	150	150	74	79	160	195	108	114		2
ARZM 08068	3		178	198	169	179	146	146	118	118	109	117	162	167	128	130	91	91	111	111	249	249	156	157	198	202	144	153	95	97	232	232	178	179	99	157	115	137	150	150	74	97	168	179	108	108		0
	3		999	999	171	179	146	152	118	118	125	125	167	167	130	130	87	91	111	111	231	231	156	156	165	183	153	153	96	96	232	232	178	179	99	99	106	106	150	150	74	74	177	185	108	112		2
	3		178	188	171	171	146	148	117	167	119	123	999	999	999	999	83	91	113	113	231	258	151	156	173	177	153	153	96	96	232	236	178	189	99	176	115	115	142	150	74	74	134	195	106	106		4
	3		179	179	171	179	146	148	117	117	109	127	162	167	128	128	87	87	111	135	231	231	151	156	177	179	145	153	95	96	236	236	178	178	144	167	109	159	142	150	74	74	179	183	116	116		0
	3		167	179	171	171	146	148	120	167	113	119	164	169	999	999	85	85	111	111	249	249	149	156	181	206	144	160	96	96	236	236	179	185	161	161	126	163	140	150	74	97	999	999	106	114		4
	3		167	173	171	179	152	152	117	117	121	125	167	167	132	132	85	87	111	113	233	249	151	156	190	196	153	153	95	96	232	236	178	179	132	161	137	142	150	154	74	74	134	195	106	108		0
	3		179	179	171	171	144	148	117	167	113	127	164	167	122	130	87	87	113	113	233	258	156	156	165	171	160	160	95	96	999	999	185	185	169	176	109	115	150	150	74	74	134	171	118	118		2
CALCHAQUI	4	14	167	186	171	171	152	152	120	120	125	125	169	173	130	132	83	85	115	137	228	228	154	156	186	192	144	144	97	98	234	234	178	185	101	101	109	109	150	150	91	99	999	999	108	110		2
ARZM 08116	4		167	184	169	171	148	152	120	120	125	127	164	164	130	130	83	83	108	113	226	245	157	157	165	192	141	160	95	96	239	239	178	185	999	999	151	153	140	150	74	74	999	999	110	110		4
	4		178	190	171	171	146	154	120	120	109	113	160	169	128	148	83	85	111	113	245	245	156	157	183	192	144	160	96	98	234	234	178	179	99	165	999	999	140	154	74	95	134	134	104	120		2
	4		167	178	169	195	146	146	119	119	109	117	162	164	128	133	83	83	111	111	245	245	156	156	185	190	145	153	95	96	232	232	181	185	999	999	999	999	140	154	74	74	134	134	108	108		4
	4		163	196	171	171	146	152	999	999	125	125	169	169	130	148	83	83	999	999	228	245	157	159	179	185	144	144	97	97	239	239	178	179	101	148	150	152	140	140	91	91	193	193	110	114		4
	4		163	163	171	171	146	146	120	120	119	123	164	169	130	148	83	83	108	113	228	228	154	154	202	204	144	144	95	97	232	232	176	178	122	159	135	137	150	154	74	74	999	999	114	114		2
	4		167	176	171	171	152	152	112	119	117	125	162	169	130	130	85	85	999	999	235	245	151	156	190	208	145	156	97	98	239	241	185	189	101	153	109	109	140	150	74	91	166	175	110	110		2
	4		167	167	171	171	146	152	119	149	113	125	167	167	130	136	83	85	999	999	228	245	157	157	200	204	144	145	97	98	999	999	182	185	101	122	133	135	140	140	74	74	175	175	110	114		4
	4		163	196	171	171	152	152	119	119	119	125	160	169	130	148	83	83	999	999	245	245	156	159	130	192	144	145	97	98	234	239	179	179	101	159	150	152	140	150	74	91	169	193	110	114		2
	4		163	196	171	171	148	148	120	120	109	127	164	169	132	148	95	95	113	121	231	235	151	157	169	169	145	145	96	98	239	239	179	179	101	159	113	113	154	154	91	91	129	129	108	112		0
	4		167	169	169	195	146	146	119	154	113	119	162	164	130	130	83	83	111	113	245	245	156	156	165	190	145	153	96	98	234	234	172	181	101	167	142	144	140	150	74	74	134	134	108	110		0
	4		163	186	171	175	999	999	115	115	121	125	164	164	133	155	83	83	115	137	245	245	151	151	175	190	160	160	97	101	234	239	178	179	101	159	109	137	140	154	74	91	171	191	112	112		2
	4		163	184	171	171	152	152	119	120	121	125	164	164	130	148	89	93	115	137	228	245	154	156	190	194	144	145	97	98	232	239	178	185	101	101	109	109	140	150	999	999	189	189	110	114		2
	4		999	999	171	171	146	146	118	118	113	127	164	164	128	148	95	95	111	121	245	245	157	157	194	198	145	145	96	98	999	999	178	178	101	159	113	139	140	142	72	99	129	134	108	110		4
PERLA	5	13	192	192	165	173	148	148	120	120	107	123	167	167	128	130	99	99	111	133	212	228	157	162	169	169	144	155	95	95	234	245	178	183	148	169	115	123	140	150	74	74	134	191	112	112		0
ARZM 10082	5		169	169	173	181	152	154	999	999	111	127	164	169	122	130	85	87	109	111	235	247	145	156	165	196	144	144	95	97	232	232	179	193	165	174	137	137	150	154	74	95	134	195	106	106		2
	5		163	178	171	171	148	152	120	120	999	999	160	173	130	133	85	85	111	113	231	235	156	156	175	188	144	144	95	97	232	238	179	185	167	173	123	135	140	150	74	74	134	155	106	106		2
	5		180	180	171	179	146	152	115	120	106	123	164	169	999	999	89	91	111	135	241	241	149	156	173	181	141	141	95	95	239	239	176	176	148	169	999	999	150	150	72	100	191	191	110	118		4
	5		163	188	171	177	148	148	119	131	109	121	164	167	119	132	83	83	111	111	231	235	151	154	177	206	144	144	96	97	230	238	185	185	99	151	146	146	140	140	74	100	175	185	110	112		0
	5		163	196	171	171	146	148	120	120	111	123	167	167	999	999	85	85	108	111	233	239	151	151	134	134	141	155	95	99	232	234	176	179	99	146	146	146	150	150	74	74	134	181	116	116		2
	5		184	186	171	179	148	152	117	124	121	125	164	164	130	155	87	87	113	113	228	247	151	151	179	202	144	151	95	95	234	241	176	176	99	99	999	999	150	154	74	74	179	179	118	118		2
	5		163	182	171	179	146	146	120	167	111	125	999	999	122	132	85	85	113	113	228	237	157	157	169	200	144	160	96	100	239	239	176	176	106	155	115	123	150	150	74	74	169	175	106	112		2
	5		167	196	171	179	148	148	120	120	111	125	160	173	128	132	83	83	111	113	231	247	156	156	167	198	144	155	95	95	238	245	181	181	99	174	123	146	140	150	74	95	177	177	110	114		0
	5		167	187	169	169	148	152	119	120	121	123	164	164	122	130	85	87	111	113	231	233	154	156	163	194	999	999	95	97	239	249	178	193	101	122	120	139	150	150	72	99	201	201	118	118		2
	5		999	999	171	171	146	152	120	120	111	125	164	164	999	999	83	87	109	113	231	233	154	154	183	202	144	144	93	95	232	239	179	193	173	173	120	120	140	140	74	74	134	134	106	114		4
	5		165	193	165	171	146	148	115	120	123	125	160	162	128	132	87	87	113	113	228	228	156	162	192	196	144	155	95	97	234	234	176	176	151	169	106	115	140	150	74	99	183	183	122	122		0
	5		999	999	171	171	144	148	115	120	121	125	167	167	132	133	87	87	111	115	241	241	156	156	165	202	144	153	96	98	234	238	176	185	101	167	123	126	140	140	99	100	134	181	106	106		2
PERLA	6	11	167	184	169	171	999	999	122	167	111	127	164	164	122	130	87	87	111	113	233	255	151	154	179	181	144	145	96	105	236	236	189	189	159	171	126	126	140	154	74	74	999	999	110	110		4
ARZM 09298	6		167	167	169	171	148	152	122	167	106	123	169	169	122	130	87	87	108	113	235	239	151	154	181	186	153	153	95	95	232	232	174	189	125	151	133	137	140	154	74	74	171	187	112	116		0
	6		167	184	169	171	152	152	999	999	109	121	999	999	122	122	87	103	109	133	239	251	151	154	177	181	144	153	94	96	236	236	170	193	142	171	123	123	150	150	74	74	134	179	114	114		4
	6		167	167	169	169	145	152	120	120	106	111	167	167	122	130	87	89	106	111	243	255	151	154	200	200	144	145	95	95	236	236	187	189	99	165	117	123	140	150	74	74	168	168	112	112		0
	6		184	188	169	169	152	152	112	167	111	123	167	169	130	130	87	87	108	113	235	255	154	154	177	194	145	153	999	999	236	236	174	174	153	159	117	133	150	154	74	74	187	191	108	108		2
	6		167	188	169	171	145	146	167	167	121	125	164	167	122	130	87	87	108	113	999	999	151	154	196	198	144	145	94	96	234	234	189	189	122	159	126	126	140	154	74	74	173	177	112	112		2
	6		188	188	169	169	145	152	112	167	111	125	167	169	122	130	89	89	106	111	251	255	149	151	198	198	144	153	95	105	232	232	174	176	101	142	106	117	150	150	74	74	193	193	114	114		0
	6		999	999	169	171	146	146	122	122	111	127	164	167	130	130	87	87	106	111	235	239	151	154	181	192	144	144	93	105	234	236	189	189	159	171	126	126	140	154	74	74	173	177	104	110		2
	6		167	167	175	175	999	999	120	167	111	125	169	169	122	130	85	85	111	113	239	255	151	154	185	190	145	145	95	96	999	999	187	189	137	151	106	123	140	154	74	74	160	189	108	118		4
	6		167	188	169	169	148	148	120	167	121	123	167	169	130	130	89	103	111	133	235	251	149	151	163	177	144	153	95	96	236	236	187	193	142	169	106	123	150	154	74	74	171	189	114	114		0
	6		188	188	169	169	148	152	120	120	123	123	160	169	130	130	87	87	108	113	235	239	151	154	202	204	145	153	94	96	239	239	176	183	142	169	106	133	154	154	74	74	187	187	112	116		0
PERLITA	7	7	167	167	169	171	146	148	120	120	999	999	167	167	130	130	89	91	111	111	212	241	154	154	181	181	144	144	95	95	999	999	178	178	144	178	146	159	150	150	79	79	171	171	116	116		4
ARZM 09265	7		167	169	171	171	148	152	167	167	125	125	167	167	130	130	87	87	111	113	212	258	151	156	190	190	144	144	95	95	236	245	176	176	161	163	123	159	140	150	74	74	162	171	112	114		0
	7		167	167	171	171	148	148	120	120	125	125	167	167	122	130	91	91	108	108	212	226	151	151	130	130	144	144	96	96	234	236	176	176	155	155	119	137	140	150	74	74	168	193	112	116		0
	7		182	184	163	169	144	152	115	120	106	106	167	169	122	130	87	87	111	111	235	235	156	157	175	200	144	144	96	96	234	236	174	183	142	151	123	131	140	150	74	74	999	999	118	118		2
	7		175	182	163	173	146	148	120	167	109	121	167	167	128	128	85	87	111	111	212	237	151	156	163	183	144	153	98	105	236	236	176	183	122	142	120	131	140	150	74	74	175	191	116	116		0
	7		169	182	171	171	148	154	120	167	109	123	167	167	130	130	87	87	111	113	212	222	151	156	153	181	145	145	96	96	236	236	174	176	122	161	123	159	140	150	74	74	162	173	114	118		0
	7		170	183	171	171	152	154	118	167	106	106	999	999	130	130	87	87	109	111	235	237	151	151	169	177	144	153	96	96	236	236	176	176	122	161	159	163	140	150	74	74	166	166	110	112		2
PERLITA	8	15	176	188	173	173	146	148	120	170	109	111	167	167	122	157	85	87	111	111	239	239	151	157	138	138	144	145	95	95	236	236	179	187	106	163	133	135	150	150	74	74	134	185	118	126		0
ARZM 09220	8		165	178	169	169	148	148	117	167	109	129	167	169	114	122	85	87	111	131	235	235	147	151	183	190	144	144	95	95	236	236	185	185	167	167	119	129	150	150	74	74	175	185	108	108		0
	8		165	167	163	171	148	148	122	122	106	125	167	167	130	132	87	87	106	111	239	240	157	157	171	171	144	145	95	97	236	236	170	185	101	142	113	113	150	150	74	74	171	185	112	116		0
	8		165	176	171	171	146	148	122	122	125	125	167	167	130	130	87	87	111	111	239	240	151	151	163	163	145	145	96	98	236	236	185	189	142	165	113	119	150	150	74	74	134	171	112	118		0
	8		165	165	169	171	148	148	167	167	125	127	167	167	132	157	85	85	104	109	253	253	149	151	175	177	144	145	94	96	239	239	178	179	157	157	119	119	150	150	74	74	171	171	114	126		0
	8		165	167	169	171	148	148	120	120	109	125	164	164	130	148	87	87	106	111	999	999	149	149	177	196	145	145	96	96	236	239	176	176	157	157	106	119	140	150	74	74	175	175	108	108		2
	8		176	176	171	171	146	148	118	118	125	125	167	167	130	159	91	97	106	111	237	239	151	157	190	200	144	145	96	98	236	236	185	189	101	165	133	133	140	150	74	74	173	173	112	118		0
	8		161	176	169	169	148	148	122	122	104	109	169	169	122	122	85	87	106	111	237	237	151	157	165	165	145	155	95	97	239	239	174	176	106	163	135	137	150	150	74	74	160	185	114	116		0
	8		165	188	171	171	148	148	151	167	999	999	167	167	122	130	87	91	104	110	235	237	149	151	140	186	145	145	96	105	999	999	174	185	106	106	119	129	140	150	74	74	179	201	108	108		4
	8		167	167	169	171	148	148	120	120	109	125	167	167	122	148	87	87	106	111	235	249	149	157	167	190	145	145	95	97	236	239	174	185	157	157	106	135	140	150	74	74	175	185	118	118		0
	8		161	176	171	171	146	148	120	122	109	121	160	167	122	128	87	97	106	111	237	239	151	151	175	175	144	145	95	95	236	236	174	187	144	165	119	135	150	150	74	74	128	128	114	114		0
	8		161	165	169	171	148	148	120	120	109	121	167	167	122	130	85	87	111	111	235	239	151	157	182	182	145	156	95	97	234	239	178	179	999	999	113	135	140	150	74	74	999	999	108	116		4
	8		167	176	171	171	148	152	122	122	109	123	160	169	122	130	85	87	106	111	237	239	151	157	177	192	144	144	95	97	236	236	178	178	148	159	131	131	150	150	74	74	128	128	108	114		0
	8		167	176	171	171	148	148	122	122	106	106	167	169	130	132	87	87	106	111	235	239	151	157	177	179	144	145	96	98	236	236	170	185	129	142	113	113	150	150	74	74	160	160	112	118		0
	8		165	177	171	173	146	146	122	122	106	109	167	167	130	159	87	97	111	111	237	239	151	151	173	188	145	156	96	98	236	239	172	185	101	142	119	119	150	150	74	74	185	185	108	118		0
DENTADO BLANCO	9	12	175	182	169	173	144	146	118	120	127	127	167	167	122	122	83	89	111	111	212	241	157	157	155	171	145	155	95	97	230	238	176	176	999	999	115	135	142	157	74	74	129	193	108	114		2
ARZM 10083	9		177	188	169	169	146	152	120	167	106	106	167	167	122	128	83	85	111	127	212	212	154	157	183	192	144	144	95	95	999	999	193	193	99	148	111	139	150	154	74	95	158	195	110	110		2
	9		184	192	171	171	148	152	117	117	999	999	167	167	130	150	87	99	135	135	231	231	156	156	167	167	155	160	97	97	230	243	174	174	135	176	123	129	140	150	72	79	195	195	106	116		2
	9		169	198	171	175	148	152	120	145	106	127	999	999	128	130	83	85	109	109	247	247	156	156	181	194	144	144	93	97	232	232	178	178	106	106	119	146	140	140	74	99	129	181	118	118		2
	9		169	169	171	175	152	152	120	145	106	117	167	167	130	130	81	81	109	109	231	237	151	151	196	198	140	144	95	95	999	999	174	176	106	171	150	150	150	154	74	74	189	189	108	108		2
	9		165	165	169	171	146	152	120	120	106	117	167	169	133	136	85	85	113	123	231	235	156	159	185	198	155	155	97	105	230	230	179	179	101	106	999	999	150	154	74	74	187	197	999	999		4
	9		165	187	171	171	146	152	112	145	109	109	167	169	128	132	85	85	111	121	243	247	156	156	194	196	144	144	98	98	232	234	178	178	101	153	111	135	140	150	74	74	129	134	114	114		0
	9		169	179	179	181	148	148	118	118	106	127	167	167	122	130	87	87	123	135	241	241	151	151	208	208	144	144	95	97	999	999	174	179	101	165	123	159	150	150	74	79	134	197	106	118		2
	9		169	184	171	171	146	146	115	115	121	121	167	167	130	130	85	87	135	135	231	235	145	156	181	181	145	160	95	105	230	238	174	178	99	135	123	131	148	148	74	79	134	134	114	114		0
	9		167	198	999	999	146	152	120	154	103	109	167	167	130	132	85	85	108	111	212	247	156	156	130	192	144	153	97	105	232	243	178	197	101	101	119	137	140	142	74	74	134	134	120	120		2
	9		167	187	999	999	146	152	120	145	127	127	167	167	128	132	83	83	108	108	245	247	156	156	192	208	144	153	96	104	232	232	178	178	165	165	119	139	140	142	72	99	129	129	118	118		2
	9		167	198	171	179	148	152	118	118	113	113	999	999	128	146	81	85	109	109	226	231	156	156	165	177	999	999	96	98	234	238	174	176	167	171	119	119	150	154	74	74	187	189	110	110		4
DENTADO BLANCO	10	14	171	196	169	169	148	152	131	131	113	113	162	167	130	157	83	89	106	111	235	235	156	156	999	999	145	155	95	95	243	243	185	187	999	999	106	106	140	154	74	74	168	168	106	106		4
ARZM 09404	10		999	999	169	171	146	148	162	167	106	106	160	167	122	130	999	999	111	131	236	243	156	157	194	194	160	160	96	98	239	241	172	174	101	153	126	135	140	154	74	95	134	134	106	108		4
	10		170	190	169	169	146	152	131	131	106	106	162	167	122	130	85	85	121	135	245	245	151	156	183	194	147	156	96	96	238	238	178	187	101	101	106	106	140	150	74	101	191	191	112	112		0
	10		182	182	169	171	146	152	120	120	103	117	167	167	132	132	83	85	111	113	235	235	151	151	181	181	143	157	96	96	239	239	174	174	99	99	129	131	140	140	101	101	183	183	116	116		0
	10		169	188	171	171	148	152	122	160	106	127	160	169	130	130	85	85	121	121	231	245	151	157	163	163	144	144	96	98	239	243	174	178	101	122	139	142	140	150	74	74	175	183	106	106		0
	10		171	190	171	177	999	999	112	120	106	113	164	164	130	130	83	83	111	123	235	245	156	156	190	198	144	153	95	96	239	243	174	181	101	101	106	129	140	150	72	97	183	183	110	110		2
	10		167	188	171	177	146	148	157	165	106	117	164	164	122	130	85	85	999	999	231	243	156	156	183	188	156	156	95	97	241	243	172	174	99	99	126	131	140	150	74	74	191	191	106	114		2
	10		165	190	169	171	146	152	999	999	109	109	160	167	130	130	83	83	106	111	231	241	156	156	130	140	157	160	95	96	239	243	170	174	99	99	131	137	150	150	74	95	134	134	106	114		2
	10		190	192	171	171	148	152	999	999	106	106	160	169	122	130	83	85	111	121	231	245	157	157	183	198	155	157	95	97	239	239	170	174	101	122	999	999	140	150	74	95	155	155	108	108		4
	10		188	200	169	171	146	146	160	165	121	121	160	167	130	153	85	85	111	131	241	251	156	156	181	192	144	160	95	95	232	239	174	178	999	999	999	999	154	154	74	74	175	191	112	114		4
	10		167	182	175	177	146	146	117	167	109	125	167	167	114	153	83	83	111	111	235	251	156	156	175	200	144	153	96	100	239	241	170	174	101	101	106	106	140	150	74	99	189	193	108	108		0
	10		177	196	169	171	148	148	120	160	127	127	160	162	999	999	83	87	109	111	231	245	143	156	179	183	155	157	95	95	238	243	174	187	99	155	106	109	150	150	74	74	177	195	106	106		2
	10		186	190	171	171	146	152	118	122	113	113	164	164	130	157	83	89	111	123	226	245	156	156	196	196	144	144	95	96	239	243	178	185	99	163	119	126	140	150	72	97	183	189	118	118		0
	10		190	193	169	171	146	146	118	131	117	127	160	167	153	153	85	85	106	111	231	241	151	156	198	202	147	156	95	96	239	243	176	176	99	148	109	109	150	150	101	101	155	155	106	106		0
AMARILLO DE 8 HILERAS	11	14	167	186	171	173	146	154	115	118	123	125	167	169	130	151	87	91	109	125	251	253	156	156	177	196	144	145	95	95	236	236	185	187	99	135	108	151	140	150	74	74	160	177	114	114		0
ARZM 09178	11		167	178	171	171	146	154	120	120	999	999	160	167	122	130	89	89	111	111	999	999	151	154	198	198	153	160	95	97	232	232	187	189	148	153	117	126	150	154	74	95	134	183	114	124		4
	11		167	182	173	173	999	999	120	167	125	125	164	167	122	128	83	87	108	111	253	253	151	156	181	181	144	153	95	97	238	238	174	185	99	99	135	153	150	150	74	74	168	183	106	116		2
	11		167	186	171	171	146	148	115	149	129	129	164	173	122	130	85	91	110	111	253	261	151	157	173	173	144	155	95	97	236	236	178	178	99	99	133	144	150	150	74	74	183	193	104	104		0
	11		999	999	171	179	146	154	120	120	123	123	162	164	130	148	87	87	111	111	212	235	151	154	175	185	144	144	97	97	243	243	185	185	135	155	133	139	140	150	74	74	134	168	114	116		2
	11		186	186	171	171	148	152	114	122	123	123	167	169	999	999	83	87	109	109	228	228	151	154	177	186	144	144	95	95	234	236	176	185	135	135	129	129	140	150	74	74	177	187	116	116		2
	11		177	190	171	173	152	152	120	120	121	121	162	167	130	130	85	91	111	111	229	231	151	156	169	198	144	153	93	97	239	239	181	185	159	159	139	150	150	154	74	95	134	193	116	116		0
	11		170	178	169	177	146	163	122	122	121	131	160	164	130	130	91	91	111	111	999	999	156	157	155	192	153	160	95	95	234	234	174	185	148	157	106	126	140	154	74	74	175	189	116	120		2
	11		182	190	169	171	144	146	120	120	127	131	167	169	122	122	83	87	111	111	212	249	149	154	185	200	144	144	95	97	234	236	176	181	135	178	155	168	140	150	74	74	183	183	114	116		0
	11		167	200	169	171	144	146	112	122	123	127	162	169	122	130	85	85	111	135	212	231	154	154	188	196	143	145	93	97	236	236	181	185	153	153	155	155	140	150	74	95	160	183	114	114		0
	11		169	169	171	171	152	154	120	122	123	125	162	164	122	122	87	87	111	111	235	241	151	151	179	181	145	155	95	97	243	243	185	185	99	99	139	155	140	150	74	95	134	134	118	118		0
	11		169	182	171	179	145	154	999	999	123	129	167	167	122	130	91	91	109	109	253	261	151	156	196	198	144	144	95	99	236	236	174	187	135	176	135	137	150	150	74	102	999	999	116	116		4
	11		999	999	999	999	146	154	120	122	123	127	162	167	122	130	83	87	111	111	228	235	157	157	163	179	144	144	97	98	243	243	185	185	135	159	139	139	140	150	74	74	134	193	114	114		4
	11		169	179	169	169	148	163	122	122	127	131	167	169	130	130	81	91	111	113	228	251	151	151	175	175	140	140	96	96	234	234	185	185	148	159	119	133	140	140	74	74	149	175	104	114		0
AMARILLO DE 8 HILERAS	12	15	175	186	171	173	154	155	167	167	123	125	167	169	122	133	87	89	108	108	212	251	154	157	183	185	144	144	95	97	239	239	179	179	999	999	999	999	150	150	74	74	177	177	112	114		4
ARZM 09213	12		178	182	169	169	146	148	118	118	125	127	164	164	122	130	91	91	111	113	243	251	154	154	175	188	145	145	96	96	239	241	185	185	137	167	153	155	136	150	74	74	999	999	112	114		2
	12		169	188	171	171	146	152	118	120	119	125	167	171	122	130	87	87	999	999	212	233	154	156	186	206	144	145	96	98	234	238	178	178	165	165	152	155	140	140	74	74	126	175	114	116		2
	12		167	167	169	169	146	148	120	124	127	129	162	167	130	130	87	87	106	111	243	249	149	154	177	186	144	144	95	95	238	239	172	187	180	180	121	126	150	150	74	74	158	169	112	118		0
	12		178	184	169	175	148	148	120	120	123	123	162	167	130	130	999	999	106	111	212	226	151	154	155	188	144	144	95	96	234	234	178	179	999	999	131	144	150	150	74	74	166	177	116	118		4
	12		155	169	173	175	148	148	118	120	121	127	162	167	122	130	87	87	106	111	237	258	151	154	188	196	144	145	94	96	239	239	172	178	148	173	131	159	150	150	74	74	166	173	114	116		0
	12		176	182	171	171	148	148	118	122	123	123	162	167	128	130	87	87	113	113	999	999	149	157	177	177	144	145	95	97	234	236	174	189	146	146	157	159	150	150	74	74	162	185	112	122		2
	12		163	167	171	175	145	146	114	120	121	121	164	167	128	132	87	87	111	113	251	251	154	154	181	188	144	144	999	999	239	247	174	176	165	165	119	119	140	150	74	74	166	187	112	112		2
	12		167	167	169	171	146	152	114	120	121	131	167	167	122	130	87	89	108	111	212	233	154	154	183	192	144	145	93	95	243	243	176	178	171	178	113	113	140	150	74	74	183	183	116	118		0
	12		178	194	171	173	148	148	120	170	127	131	162	162	130	130	87	87	106	111	999	999	151	154	177	196	145	145	93	95	234	236	178	178	999	999	124	131	150	150	74	74	166	177	114	114		4
	12		155	167	169	171	999	999	120	120	123	127	162	167	122	130	87	87	106	111	226	239	154	156	177	177	144	145	93	97	234	234	174	178	99	144	119	119	150	150	74	74	168	171	112	114		2
	12		182	183	169	171	145	148	115	115	999	999	167	167	130	130	87	87	111	113	235	258	151	151	175	175	144	145	96	98	234	236	183	189	122	122	126	139	150	150	74	74	164	164	108	114		2
	12		163	169	169	171	148	148	118	120	123	129	167	167	130	132	87	87	106	111	212	249	156	156	190	208	144	145	96	98	238	247	189	189	169	180	119	119	150	150	74	74	166	181	112	116		0
	12		167	178	169	171	146	152	120	122	123	127	167	169	122	130	85	91	111	113	212	243	154	156	999	999	145	151	95	95	236	236	174	176	161	180	108	108	140	150	74	74	171	189	114	122		2
	12		179	187	171	173	146	148	120	120	127	131	162	162	130	130	87	87	106	111	233	233	154	156	140	140	144	145	94	96	234	234	179	179	99	144	131	131	150	150	74	74	166	177	114	114		0
CAPIA BLANCO	14	15	167	186	169	171	146	154	120	120	121	125	164	169	130	130	87	87	108	111	235	253	149	151	181	202	151	153	96	96	236	236	174	183	999	999	119	127	140	154	74	74	171	175	112	112		2
ARZM 09291	14		167	167	169	171	146	148	120	170	121	123	167	167	130	130	87	87	111	111	212	247	154	157	163	163	999	999	95	96	236	239	185	189	135	153	119	119	140	154	74	74	169	173	110	114		2
	14		167	173	171	175	146	152	120	120	123	127	164	167	130	132	87	87	111	113	249	251	151	154	175	177	144	153	96	98	236	239	178	189	153	165	117	117	140	154	74	74	171	177	112	116		0
	14		999	999	171	173	146	146	118	120	117	123	162	167	122	122	87	87	106	111	212	241	151	154	173	177	144	151	96	98	234	238	191	191	155	165	115	146	140	150	74	74	155	173	108	114		2
	14		999	999	169	171	146	152	154	154	121	123	167	167	130	130	87	87	106	111	212	253	154	157	188	192	144	144	97	97	236	236	176	185	135	153	142	144	150	154	74	74	191	191	112	114		2
	14		171	180	169	171	146	146	114	120	117	117	167	167	122	122	87	87	106	111	253	253	143	151	183	186	999	999	97	97	236	236	174	176	133	133	115	115	140	140	74	74	155	173	110	110		2
	14		167	182	169	171	145	148	120	120	123	131	162	164	132	132	87	87	111	113	212	235	154	157	196	196	144	144	999	999	234	234	174	185	137	165	115	115	140	150	74	74	171	183	108	114		2
	14		186	188	171	171	146	146	120	120	121	123	164	167	130	130	87	87	111	111	249	253	149	149	175	198	145	145	97	98	236	236	185	185	135	135	142	144	150	154	74	74	171	191	112	114		0
	14		180	192	169	169	146	146	120	167	121	123	167	167	128	128	87	91	111	113	255	255	154	156	181	194	144	145	95	95	236	236	174	193	999	999	121	148	150	150	74	74	169	185	106	112		2
	14		182	186	169	169	146	161	120	120	121	127	162	167	124	130	87	87	111	111	212	247	149	154	177	177	145	145	96	98	236	239	176	185	135	140	142	144	150	150	74	74	175	191	112	114		0
	14		186	188	171	171	146	146	120	120	123	123	164	167	130	130	87	87	107	111	253	253	154	154	183	198	145	145	97	97	236	236	176	178	153	153	142	144	150	154	74	74	171	171	112	112		0
	14		175	188	171	171	146	152	118	120	121	123	167	167	122	130	87	87	111	135	235	253	151	154	183	196	145	145	95	97	236	238	185	185	135	135	142	144	154	154	74	74	171	193	106	112		0
	14		180	192	171	171	145	146	118	120	117	123	167	167	122	130	87	87	106	111	241	249	149	154	177	198	144	153	89	95	236	236	185	185	155	155	139	142	140	150	74	74	999	999	116	116		2
	14		186	188	169	169	146	146	114	120	121	123	164	167	130	130	87	87	111	111	249	253	154	154	181	183	144	151	97	98	236	236	178	185	135	135	113	119	150	154	74	74	171	191	108	114		0
	14		175	192	169	175	146	148	118	120	121	123	167	167	128	128	87	87	109	109	212	239	151	154	181	204	145	153	96	98	238	239	999	999	153	169	117	123	150	150	74	74	185	187	112	112		2
DENTADO AMARILLO	17	15	180	194	169	169	148	152	167	167	999	999	164	164	122	122	85	97	111	137	235	249	156	157	177	177	140	144	95	97	232	232	174	185	101	165	133	133	154	154	74	74	129	177	112	112		2
ARZM 09402	17		180	200	169	169	148	148	999	999	121	121	162	175	999	999	87	87	113	127	231	245	151	154	179	185	144	144	93	97	241	241	179	185	99	99	142	144	140	154	74	102	134	189	104	118		4
	17		178	200	169	179	146	152	115	118	123	123	167	169	128	130	83	85	111	111	233	237	154	156	169	169	160	160	95	97	999	999	168	168	99	99	131	133	150	155	74	95	175	187	126	126		2
	17		186	186	169	173	146	146	147	147	121	123	167	169	124	130	83	87	111	125	245	251	156	157	183	196	144	155	95	97	232	238	172	172	157	161	117	131	150	154	74	74	129	191	126	126		0
	17		178	198	169	169	146	148	120	131	103	125	160	167	130	130	83	83	143	143	231	237	151	151	173	183	144	155	95	95	238	238	179	185	99	153	106	144	154	154	74	74	171	195	114	114		0
	17		180	198	169	171	146	148	120	167	121	123	160	175	130	130	83	87	111	111	237	245	151	151	181	183	157	160	95	95	999	999	168	168	101	174	106	131	150	154	74	74	134	171	126	126		2
	17		999	999	169	169	148	152	167	167	123	125	160	160	999	999	83	87	113	113	231	235	156	156	171	181	144	157	93	95	243	243	174	187	99	99	106	144	140	154	74	74	134	169	108	124		4
	17		178	182	169	179	148	152	120	131	123	125	164	164	130	130	83	87	111	111	999	999	151	154	188	192	153	157	95	95	236	236	185	187	99	99	106	135	154	154	72	72	175	189	120	120		2
	17		180	200	169	169	148	148	131	170	123	123	160	175	130	132	83	83	135	135	231	235	156	156	177	179	144	157	95	95	999	999	185	187	101	144	142	144	154	154	74	74	999	999	114	114		4
	17		169	178	169	177	146	148	120	167	106	125	160	169	122	130	83	83	111	111	231	238	151	156	183	198	144	157	95	95	239	239	187	187	99	171	129	144	150	154	74	74	171	189	114	114		0
	17		169	180	177	177	146	152	120	167	123	127	164	164	132	132	87	87	108	109	999	999	151	157	204	206	141	160	96	96	232	232	179	179	151	151	115	168	140	150	74	74	177	177	110	110		2
	17		169	178	169	179	146	148	120	131	123	127	160	169	122	122	83	83	111	111	231	235	151	151	188	198	144	157	95	95	239	239	187	187	101	171	106	129	150	154	72	72	999	999	106	114		2
	17		999	999	171	173	146	152	999	999	127	131	162	162	130	130	85	85	125	137	235	251	156	156	167	177	144	155	98	98	232	241	170	172	122	144	133	168	150	154	74	74	189	193	114	114		4
	17		180	194	169	169	146	152	118	170	123	123	162	164	130	130	85	85	113	121	243	249	151	154	999	999	140	144	96	98	999	999	179	185	101	144	142	155	140	140	74	102	129	134	120	120		4
	17		180	186	169	179	148	148	145	167	123	123	162	169	130	133	83	83	111	111	235	237	151	151	177	183	145	160	95	95	243	243	168	185	153	153	131	144	150	150	74	74	187	187	114	120		0
DENTADO AMARILLO	18	15	167	167	171	171	146	152	118	118	121	125	167	167	130	130	87	87	111	113	241	247	156	156	192	206	144	156	999	999	234	241	179	183	148	148	119	119	140	150	74	74	177	177	114	114		2
ARZM 09381	18		176	176	171	173	148	148	118	120	121	121	167	167	130	130	85	85	111	111	231	261	151	154	140	169	151	155	95	95	234	236	185	185	157	161	133	133	140	140	74	74	169	195	120	120		0
	18		169	178	171	173	148	148	120	120	123	123	167	169	130	130	87	87	106	111	231	253	151	156	177	181	144	144	97	97	236	236	170	172	99	161	119	119	154	154	74	74	175	175	112	118		0
	18		169	176	169	171	146	148	120	122	125	127	167	169	128	128	87	87	108	111	245	253	154	156	161	165	144	144	95	97	236	236	189	189	159	178	119	146	154	154	74	74	999	999	114	114		2
	18		176	176	169	171	148	148	120	120	121	123	167	169	130	132	87	87	106	111	239	241	151	156	177	196	144	153	95	105	239	239	187	191	999	999	135	137	140	154	74	74	169	191	112	112		2
	18		182	198	171	171	146	146	118	120	123	125	164	167	128	128	87	87	111	113	212	251	151	156	177	179	144	145	93	97	234	234	170	185	122	169	121	121	150	150	74	74	169	169	108	118		0
	18		176	188	171	175	146	146	120	120	121	127	162	167	122	122	87	89	111	113	212	249	154	156	196	196	144	145	999	999	234	238	178	187	132	161	115	123	150	154	74	74	169	169	112	114		2
	18		176	178	173	173	146	152	120	120	123	125	164	167	136	153	91	91	106	111	237	237	151	151	183	188	144	145	95	95	234	234	174	191	155	173	119	119	150	150	74	74	169	173	116	116		0
	18		186	192	171	171	146	148	112	118	123	123	162	164	130	130	81	91	999	999	237	237	154	156	196	198	144	145	95	101	234	234	185	187	157	173	119	119	150	154	74	74	185	189	116	118		2
	18		167	182	169	173	146	148	114	120	106	125	167	169	122	130	83	87	108	113	253	255	154	156	179	200	144	145	95	95	236	236	174	176	151	161	119	127	150	150	74	74	153	187	110	118		0
	18		176	178	163	171	146	154	120	160	123	127	167	167	130	130	87	87	111	113	999	999	149	154	190	190	144	145	95	96	238	238	178	185	161	171	121	121	140	150	74	74	162	171	108	114		2
	18		175	190	171	175	146	148	120	120	123	127	164	167	130	132	87	87	111	113	212	235	156	157	200	208	144	145	95	95	234	236	187	187	161	165	119	123	150	150	74	74	191	191	114	114		0
	18		163	176	171	175	148	148	120	120	127	131	167	167	130	130	87	87	111	113	226	249	154	156	202	204	144	145	96	96	234	238	189	191	165	178	115	129	150	154	74	74	169	185	108	114		0
	18		999	999	171	171	148	148	120	122	123	123	162	169	122	130	87	87	106	111	235	255	154	156	140	177	144	145	97	98	234	234	195	195	169	178	121	142	150	154	74	74	169	169	112	112		2
	18		165	177	171	171	146	146	120	167	123	123	167	167	130	132	87	87	111	111	236	246	154	154	179	183	144	145	96	98	234	238	187	189	161	161	119	119	150	150	74	74	162	169	112	112		0
CAPIA VARIEGADO	19	12	165	178	169	169	148	148	118	118	106	125	162	162	128	133	87	87	111	113	249	263	154	156	183	185	144	144	95	97	236	236	195	195	140	161	119	120	999	999	74	74	160	169	120	120		2
ARZM 09264	19		167	198	169	169	146	146	118	118	106	125	162	167	130	130	87	87	111	115	245	263	151	154	183	196	144	151	95	95	999	999	178	185	144	163	106	106	150	150	74	74	177	181	120	120		2
	19		167	190	163	169	146	146	120	120	123	123	160	169	122	148	87	87	111	113	247	255	156	156	143	169	144	144	97	97	238	238	176	179	99	133	129	131	150	150	74	74	139	189	116	116		0
	19		177	190	163	169	146	146	120	167	117	123	169	169	122	148	85	85	111	111	247	247	151	156	173	186	999	999	105	105	238	238	176	179	133	133	129	131	150	150	74	74	189	189	116	116		2
	19		180	180	169	169	146	148	122	167	999	999	162	167	122	130	87	87	111	111	237	261	154	156	183	183	153	153	95	95	234	238	185	185	127	163	999	999	150	150	74	74	169	189	112	120		4
	19		167	182	169	173	144	154	120	122	125	125	162	167	130	130	89	89	111	111	999	999	151	159	149	196	144	153	95	97	232	239	189	189	127	153	119	123	140	150	74	74	173	191	108	108		2
	19		167	190	171	171	144	146	120	124	106	125	167	167	122	130	83	87	111	111	212	231	149	154	177	177	144	153	97	97	234	239	172	185	133	133	129	129	150	150	74	74	177	197	114	114		0
	19		175	178	169	171	146	154	115	120	123	125	167	167	122	130	87	87	111	135	212	231	149	151	169	202	144	144	95	97	239	239	999	999	133	167	163	168	150	150	74	74	193	195	999	999		4
	19		190	190	163	169	146	146	120	167	121	123	160	160	130	130	87	87	111	111	247	255	156	156	171	183	144	144	97	105	234	238	176	179	133	133	129	131	150	150	74	74	139	139	116	116		0
	19		167	198	171	175	146	146	118	120	123	125	162	167	122	130	87	87	111	111	212	241	151	159	167	194	151	151	95	97	238	238	185	185	144	161	106	108	150	150	74	74	179	179	106	106		0
	19		180	198	171	175	146	148	118	118	125	125	162	169	130	130	87	89	111	113	263	263	151	154	159	179	151	153	95	95	236	238	178	185	120	144	106	123	140	150	74	74	169	181	122	122		0
	19		165	180	169	169	148	148	118	145	999	999	162	167	124	130	87	87	111	113	241	251	151	151	153	153	144	151	95	96	238	238	178	185	161	178	106	137	150	150	74	74	160	181	118	118		2
CAPIA VARIEGADO	20	14	167	167	173	173	146	146	120	122	123	123	167	167	130	132	87	87	108	111	212	251	151	151	179	179	141	144	97	97	239	247	999	999	999	999	115	123	140	150	74	74	185	185	114	118		4
ARZM 09212	20		167	194	171	177	144	146	120	120	106	125	167	167	124	130	87	87	135	135	229	253	151	151	179	190	143	145	96	96	238	239	176	178	161	161	129	139	150	150	74	74	160	160	114	114		0
	20		176	178	169	171	145	145	120	120	117	125	999	999	128	130	87	87	999	999	231	239	149	154	198	198	144	153	96	101	236	236	174	191	151	176	123	123	150	150	74	74	168	171	114	118		4
	20		182	182	171	171	144	146	118	170	123	123	160	167	122	132	87	87	111	116	241	257	147	149	177	190	144	144	97	97	234	234	174	176	148	148	119	129	150	150	74	74	173	187	114	122		0
	20		176	184	169	171	146	148	114	122	117	123	167	167	122	122	87	87	111	115	235	241	149	151	181	183	144	153	95	97	236	247	174	193	133	151	108	117	150	150	74	74	171	189	104	116		0
	20		167	175	163	171	148	148	118	122	117	125	160	167	122	130	87	89	111	111	999	999	149	151	999	999	144	153	95	97	236	239	174	191	163	163	109	115	150	150	74	74	185	199	118	120		4
	20		184	184	169	171	144	148	114	120	125	125	167	167	130	130	87	87	111	115	235	255	149	156	136	136	144	144	95	95	236	236	193	193	133	174	117	146	150	154	74	74	168	171	114	114		0
	20		167	176	169	171	146	148	114	114	106	125	162	167	130	132	999	999	106	111	237	257	149	154	171	181	145	153	95	97	999	999	176	191	161	165	115	129	150	150	74	74	173	173	118	118		4
	20		167	194	171	173	146	154	120	122	123	123	167	167	132	132	89	89	106	111	212	212	151	154	167	169	145	153	95	97	238	247	178	178	165	165	157	159	140	150	74	74	187	189	114	114		0
	20		167	167	171	171	144	144	120	120	123	125	162	167	128	132	87	87	111	115	229	239	154	154	175	198	145	153	95	95	236	236	174	191	151	151	999	999	150	150	74	74	169	195	112	112		2
	20		167	188	169	177	145	146	120	120	121	123	167	167	132	132	87	87	106	111	241	255	151	154	167	185	143	151	96	98	234	236	187	187	151	167	106	108	150	150	74	74	149	171	104	104		0
	20		167	176	169	175	146	146	120	120	121	123	167	167	132	132	87	89	108	111	212	251	151	157	198	198	145	151	95	97	234	236	181	181	151	163	108	129	140	150	999	999	169	197	114	114		2
	20		167	194	171	173	146	146	114	120	123	125	167	167	130	132	87	87	108	111	212	251	151	151	173	194	143	145	95	97	236	236	170	187	165	169	115	115	140	140	74	74	185	185	114	118		0
	20		165	178	171	171	144	145	120	120	125	126	162	167	130	132	87	87	111	135	229	233	154	156	183	188	151	153	95	97	236	236	176	191	151	151	106	106	150	150	74	74	999	999	120	120		2
CRISTALINO AMARILLO	21	7	167	192	169	175	148	152	120	120	121	121	167	169	122	122	85	85	137	137	245	245	151	157	171	175	144	144	95	105	234	239	172	172	159	176	119	146	140	150	999	999	183	183	112	112		2
ARZM 10084	21		167	167	171	171	146	148	117	117	121	127	167	167	130	130	89	89	107	113	226	245	999	999	183	185	144	144	95	95	234	239	176	179	127	127	131	133	150	154	999	999	201	201	124	124		4
	21		163	167	175	175	148	152	115	145	121	125	167	167	132	138	89	89	111	137	245	245	999	999	163	163	144	144	95	95	232	232	178	185	157	159	106	106	150	157	999	999	191	191	110	114		4
	21		186	194	171	177	152	154	118	147	121	127	164	169	130	130	83	99	999	999	241	245	151	151	163	163	144	144	97	97	236	239	176	178	132	171	127	135	140	150	999	999	160	164	110	110		4
	21		167	182	999	999	148	152	118	160	125	129	164	167	128	138	85	87	109	137	241	243	156	156	192	194	144	144	95	95	238	238	172	172	101	122	106	135	154	154	999	999	175	201	110	114		4
	21		167	182	999	999	148	152	118	118	123	123	162	164	130	130	83	83	108	108	241	241	151	156	196	198	144	144	95	97	234	238	179	179	132	169	109	127	150	150	999	999	175	175	106	112		4
	21		163	167	999	999	146	146	117	145	121	127	167	169	130	130	85	87	111	111	231	243	156	156	181	192	143	153	97	105	243	243	181	181	146	146	106	106	150	150	999	999	168	168	110	110		4
CRISTALINO AMARILLO	22	15	176	189	169	173	146	146	122	167	119	121	164	167	122	130	83	87	111	113	236	249	151	151	206	208	144	145	999	999	238	239	183	189	125	157	119	120	140	150	74	74	155	171	104	116		2
ARZM 09380	22		999	999	171	173	146	148	122	167	999	999	167	169	122	128	87	87	111	113	249	251	151	151	192	192	144	144	95	95	238	239	182	189	125	157	108	119	140	150	74	74	155	166	104	110		4
	22		178	188	169	171	148	148	120	120	121	121	169	169	119	122	87	87	111	111	212	251	151	156	179	194	145	145	95	95	236	238	185	185	153	159	117	117	150	150	74	74	166	166	112	114		0
	22		167	178	171	171	148	148	120	165	121	121	167	169	130	153	87	91	127	127	212	241	151	154	183	185	144	144	95	95	238	238	181	181	99	153	137	137	150	150	74	74	168	185	112	114		0
	22		165	167	171	173	144	146	120	120	121	127	167	169	122	122	83	87	111	127	237	249	149	151	999	999	144	144	95	95	236	239	182	183	148	157	117	117	140	150	74	74	164	183	106	112		2
	22		165	167	169	173	144	144	120	120	121	121	162	167	130	130	87	87	106	111	249	251	151	151	177	196	144	144	95	95	236	238	181	181	125	125	106	121	150	150	74	74	160	183	114	114		0
	22		167	178	169	171	144	148	120	120	121	127	167	167	132	132	87	87	106	111	249	251	154	156	163	163	144	144	95	95	234	236	170	178	148	148	119	126	150	150	74	74	160	160	110	114		0
	22		177	192	171	171	144	148	114	120	121	125	164	169	132	153	91	91	999	999	241	243	151	154	169	173	144	145	999	999	238	239	181	185	99	148	135	137	150	150	74	74	166	173	112	114		4
	22		167	173	169	171	144	144	114	120	121	127	169	169	119	153	91	91	111	127	251	255	151	154	173	185	153	153	95	95	234	236	181	181	153	159	109	121	150	150	74	74	166	166	112	114		0
	22		167	178	171	171	146	148	114	120	121	125	167	169	119	132	83	87	111	127	241	247	151	151	175	177	153	153	95	95	236	238	181	181	99	153	113	121	150	150	74	74	168	168	104	110		0
	22		165	167	171	171	145	148	157	165	125	129	169	169	122	122	87	87	113	113	243	245	154	154	173	175	143	151	96	98	236	236	172	191	153	163	117	117	150	150	74	74	164	181	114	114		0
	22		167	178	171	173	146	148	118	120	121	125	162	175	119	119	85	91	111	127	233	251	151	151	196	196	145	153	89	95	238	241	185	185	99	148	123	123	150	150	74	74	168	187	110	112		0
	22		165	165	169	171	146	148	120	124	121	125	162	167	122	132	87	87	106	111	249	249	151	156	175	175	145	153	95	96	999	999	187	191	159	169	115	119	150	150	74	74	168	187	112	122		2
	22		178	188	173	175	148	148	120	120	123	123	162	169	128	153	83	87	106	111	239	249	151	151	153	181	144	145	95	96	234	236	181	183	148	163	108	127	150	150	74	74	166	171	112	114		0
	22		168	183	171	171	146	148	117	122	121	127	162	167	122	130	87	87	106	111	251	253	151	151	165	188	145	151	95	96	236	236	179	189	101	159	121	150	140	150	74	74	191	199	114	122		0
BLANCO DE 8 HILERAS	23	14	187	200	173	173	146	146	120	147	109	125	164	171	124	130	83	83	109	111	237	253	154	157	149	209	144	153	97	105	243	243	168	174	146	165	108	117	150	150	74	74	149	169	112	112		0
ARZM 09179	23		179	192	165	173	144	148	120	165	109	119	160	167	122	122	83	85	111	113	237	237	151	156	196	198	144	160	96	96	232	232	999	999	101	176	108	148	140	150	74	95	134	191	114	124		2
	23		167	200	173	173	146	146	147	147	111	113	164	171	124	130	83	89	109	121	231	237	149	154	155	155	144	144	95	95	234	243	168	179	146	161	108	108	140	150	74	74	134	183	999	999		2
	23		186	200	173	173	146	146	120	124	123	127	167	171	122	130	83	83	109	109	245	253	151	151	177	181	144	144	97	105	243	243	174	176	146	163	108	117	150	150	99	99	169	183	108	108		0
	23		187	187	173	173	144	146	120	124	113	119	162	171	999	999	85	85	111	137	231	245	151	151	173	185	144	144	97	105	243	243	168	179	146	176	108	108	150	150	74	74	160	169	108	108		2
	23		196	200	177	177	144	146	120	120	127	129	160	167	130	130	85	85	109	127	237	241	151	151	173	175	155	155	95	97	243	243	174	174	146	146	108	131	140	150	74	95	134	187	112	120		0
	23		999	999	171	171	144	146	117	147	123	123	164	171	130	130	85	85	111	135	245	257	151	151	163	175	141	141	95	105	238	243	174	183	146	163	108	108	140	150	74	74	169	189	122	124		2
	23		167	200	179	179	144	146	147	147	106	121	167	171	128	152	83	85	111	111	237	245	154	154	153	153	141	141	95	95	243	243	174	179	163	178	108	108	150	150	74	91	169	169	106	106		0
	23		187	192	171	173	144	146	119	165	113	125	164	164	130	130	83	85	109	109	237	245	999	999	163	169	155	160	95	97	232	232	174	176	146	176	146	146	140	140	72	95	134	171	112	114		2
	23		187	192	171	179	144	152	117	120	109	123	167	167	128	130	85	85	111	113	239	245	151	156	173	196	145	145	95	105	234	234	176	176	176	176	135	146	140	150	74	95	179	189	112	124		0
	23		167	186	177	177	146	146	119	124	123	127	164	167	130	130	83	89	109	109	233	245	147	151	179	206	144	144	97	105	999	999	174	179	146	174	117	133	140	150	74	74	134	149	114	120		2
	23		999	999	173	179	146	146	120	120	111	113	167	167	128	132	85	85	109	137	228	245	151	154	999	999	145	145	96	96	232	243	174	174	161	174	108	108	150	150	74	95	134	134	104	124		4
	23		179	200	175	175	146	146	118	165	113	113	160	167	130	130	83	85	121	121	243	257	151	151	186	186	144	144	95	105	236	236	179	189	99	146	109	109	150	150	104	104	134	134	999	999		2
	23		187	187	165	165	144	152	119	119	125	127	164	167	128	128	85	89	109	111	237	241	151	151	163	194	145	155	97	105	232	243	174	179	146	163	119	150	140	150	74	74	134	134	120	122		0
BLANCO DE 8 HILERAS	24	17	187	198	171	171	999	999	120	147	109	125	162	167	119	130	85	89	999	999	231	239	154	156	181	186	143	143	96	96	239	239	179	179	101	155	121	121	150	154	74	95	169	187	112	112		4
ARZM 09183	24		167	192	177	177	139	154	120	120	109	119	164	164	133	142	85	89	137	137	235	257	151	151	155	155	144	155	95	95	234	234	170	170	101	146	146	148	150	154	74	74	171	181	108	116		0
	24		167	187	177	177	148	154	124	147	111	113	160	167	130	142	85	89	104	109	249	253	151	156	173	183	144	144	96	96	234	234	178	179	146	171	108	144	150	154	74	74	171	171	110	116		0
	24		167	169	177	177	146	146	167	167	123	126	160	164	130	153	83	83	135	135	237	237	156	156	183	208	144	155	95	95	999	999	172	178	99	174	109	109	140	140	72	72	168	181	116	116		2
	24		177	187	175	175	144	152	115	120	113	119	164	167	130	130	85	85	109	127	237	257	151	151	161	179	144	144	95	105	232	232	182	185	99	99	999	999	136	154	74	74	177	189	110	110		2
	24		167	178	175	177	139	146	122	167	127	129	164	167	132	133	999	999	106	111	235	237	151	154	173	173	144	155	96	98	236	236	174	189	999	999	146	148	142	154	74	74	149	181	112	118		4
	24		178	178	165	173	146	146	120	124	123	123	164	167	128	159	83	89	109	135	212	231	151	156	190	192	144	144	95	97	232	234	182	185	148	148	108	126	140	140	999	999	173	173	116	120		2
	24		167	182	171	177	144	146	118	120	106	121	167	167	128	130	85	87	106	111	249	251	149	157	181	181	144	144	99	101	234	239	174	174	999	999	119	131	150	150	74	74	158	197	112	114		2
	24		177	192	169	169	144	148	120	149	113	125	164	167	122	142	83	87	106	111	241	241	154	156	999	999	153	156	999	999	238	241	172	172	101	155	117	121	140	154	74	91	171	171	106	106		4
	24		169	192	169	177	148	148	120	120	123	125	164	167	130	130	87	87	106	111	241	257	154	156	183	185	144	153	95	95	232	234	185	185	148	155	109	121	150	150	74	74	171	177	108	124		0
	24		178	178	165	169	145	152	114	120	109	123	167	167	128	159	85	89	999	999	238	240	151	156	175	185	144	145	97	105	232	232	183	185	101	146	108	119	140	150	72	72	171	175	112	120		2
	24		167	169	169	177	145	148	120	120	123	127	164	167	130	130	89	89	111	111	245	245	999	999	163	181	145	156	95	95	232	234	182	185	99	99	109	121	150	150	74	74	168	171	106	114		2
	24		167	178	165	165	146	146	120	124	109	111	164	164	128	128	85	101	109	111	237	237	151	156	185	194	143	143	97	98	999	999	178	179	146	173	144	146	140	140	74	74	177	181	112	112		2
	24		177	186	169	179	146	146	120	147	113	113	164	164	130	130	85	85	108	135	241	243	151	151	177	179	156	156	97	105	238	238	174	174	167	174	108	108	140	140	74	74	187	191	106	106		0
	24		178	193	195	195	145	154	120	120	125	127	164	167	128	130	87	101	111	121	255	257	154	156	147	147	145	156	95	96	232	232	183	185	101	155	109	121	140	150	74	74	999	999	108	124		2
	24		167	167	163	169	148	148	118	120	117	123	162	167	130	130	89	89	111	131	249	257	151	156	167	175	144	144	95	95	236	236	185	185	101	163	999	999	140	150	74	74	171	187	114	114		2
	24		999	999	171	171	146	148	120	120	121	123	162	162	999	999	87	87	131	131	235	245	149	154	163	209	144	144	95	95	234	234	193	193	159	159	109	109	140	140	74	74	179	191	108	108		4
MOROCHITO	26	13	167	167	171	171	146	146	120	124	117	123	167	169	130	130	87	87	111	113	249	261	151	151	183	186	141	141	95	95	236	236	174	174	167	173	139	142	150	150	74	74	166	166	120	120		0
ARZM 09257	26		167	194	171	171	146	154	120	122	121	123	162	167	119	122	87	87	999	999	239	261	151	151	165	198	144	145	96	98	236	236	174	178	101	165	106	108	150	150	74	74	999	999	112	114		4
	26		167	176	171	171	146	146	112	120	121	123	160	162	130	148	85	85	111	111	237	249	149	151	149	190	144	144	96	96	234	243	176	178	163	174	106	155	150	150	74	74	999	999	112	120		2
	26		167	176	171	171	154	154	120	120	117	119	160	167	130	130	87	87	111	115	237	249	149	151	152	152	145	145	95	99	238	238	172	182	142	165	115	115	150	150	74	74	999	999	112	120		2
	26		167	176	169	171	146	154	122	122	121	121	162	162	119	130	999	999	106	111	999	999	151	156	155	155	144	144	95	99	236	243	179	179	101	101	106	108	150	150	74	74	166	166	120	120		4
	26		176	188	171	171	146	152	118	162	121	121	162	167	122	130	87	87	111	113	239	249	151	156	181	183	144	145	95	99	236	236	176	178	157	174	115	150	150	150	74	74	193	193	120	120		0
	26		167	176	169	171	146	146	114	120	125	125	160	167	130	130	85	87	108	113	239	261	151	154	999	999	144	145	96	96	236	243	176	178	165	180	106	106	150	150	74	74	999	999	108	116		4
	26		167	188	169	171	146	152	118	120	123	123	999	999	122	130	85	85	115	115	249	249	151	151	194	196	145	153	96	98	236	239	185	185	142	174	106	133	150	150	74	74	999	999	114	114		4
	26		176	186	169	171	145	145	118	122	121	125	160	167	122	148	999	999	106	111	233	251	151	157	173	185	144	145	96	96	236	243	176	176	165	174	108	115	150	150	999	999	175	175	108	114		4
	26		167	188	171	171	146	154	118	120	121	123	160	162	122	122	87	87	111	111	249	251	151	154	163	186	144	145	95	96	236	238	174	176	101	165	106	106	150	150	74	74	171	193	116	120		0
	26		167	192	171	171	999	999	118	120	123	123	167	167	130	130	85	87	106	111	251	257	151	156	163	190	144	145	95	97	236	243	178	178	122	165	115	115	150	150	74	74	134	179	114	116		2
	26		176	176	171	171	146	154	120	124	127	127	160	160	130	130	87	87	111	127	999	999	151	154	194	196	144	145	95	100	236	236	191	191	148	165	152	155	140	150	74	74	171	171	120	120		2
	26		177	193	169	171	146	148	118	120	121	121	160	167	130	130	85	85	111	111	251	261	151	154	181	183	144	145	96	105	236	236	176	176	167	174	999	999	150	150	74	74	193	197	114	120		2
CAPIA GARRAPATA	27	8	178	188	169	169	145	146	120	120	109	119	999	999	128	157	87	89	111	111	235	241	151	154	167	196	144	144	98	98	234	236	999	999	157	157	119	159	150	150	74	74	151	187	112	112		4
ARZM 09206	27		167	178	169	169	146	146	114	167	109	127	167	169	122	130	91	91	111	111	235	251	999	999	159	185	144	153	999	999	241	241	193	193	122	140	120	120	150	150	74	74	187	187	112	112		4
	27		165	173	173	175	146	146	120	120	109	119	167	167	130	130	87	91	107	111	251	251	151	157	169	188	144	151	95	97	999	999	999	999	159	159	127	163	150	150	74	74	175	183	120	120		4
	27		194	194	169	171	148	148	120	120	127	129	164	169	132	151	89	91	113	113	212	243	151	154	186	194	144	153	95	97	238	238	181	185	151	173	119	157	150	150	74	74	169	175	106	106		0
	27		999	999	169	171	144	146	114	120	123	123	162	169	999	999	89	91	111	113	212	239	156	156	173	192	144	144	97	97	234	238	185	189	140	161	115	115	150	150	74	74	193	193	104	116		4
	27		178	188	169	169	144	146	118	118	121	127	162	167	122	132	87	87	111	113	235	251	154	154	161	164	144	144	95	99	239	239	176	185	159	159	106	144	150	150	74	74	171	193	108	108		0
	27		184	186	169	169	144	146	120	120	127	127	162	171	122	128	87	89	111	111	999	999	154	156	181	181	144	144	97	97	234	234	185	185	140	167	106	153	150	150	74	74	999	999	116	116		4
	27		167	167	169	171	146	146	120	120	121	121	167	167	122	132	87	87	111	111	235	237	149	151	165	165	145	145	94	98	999	999	185	185	159	159	120	131	150	150	74	74	175	183	110	110		2
CAPIA GARRAPATA	28	16	180	187	169	171	146	152	120	120	109	119	167	167	130	130	87	87	111	111	263	275	149	156	185	198	144	153	95	95	236	239	185	185	137	148	127	133	150	150	74	74	169	175	114	122		0
ARZM 09361	28		182	188	169	171	146	148	120	167	109	127	167	169	122	130	87	87	111	113	233	251	151	156	171	206	145	151	96	96	234	238	183	185	148	176	108	127	150	150	74	74	185	185	114	116		0
	28		182	186	169	169	144	146	118	120	109	119	167	167	130	130	87	87	111	113	240	275	154	156	179	206	145	153	95	95	238	238	185	185	153	176	113	127	150	150	74	74	171	175	112	116		0
	28		167	182	163	171	148	152	115	120	127	129	169	169	122	122	89	89	108	111	212	247	154	156	183	185	144	151	95	95	234	234	174	174	144	153	144	146	150	150	74	74	999	999	114	116		2
	28		180	180	169	175	146	152	120	124	123	123	167	167	128	132	87	91	106	111	212	258	154	154	194	198	144	145	95	95	236	239	191	191	137	148	113	113	140	150	74	74	169	175	120	124		0
	28		178	190	175	175	144	146	112	118	119	119	167	167	130	130	87	87	111	113	212	212	154	154	163	163	144	151	95	96	234	236	185	185	137	148	119	121	150	150	74	74	171	171	116	116		0
	28		178	188	169	169	144	148	120	120	121	127	167	167	122	133	87	87	106	113	233	233	151	156	171	173	144	144	95	96	234	234	172	182	163	169	127	139	150	150	74	74	177	177	114	114		0
	28		178	184	169	175	146	152	118	124	123	127	167	167	132	132	87	87	111	111	212	212	151	154	179	183	144	145	96	96	236	239	170	191	137	148	113	126	150	150	74	74	169	173	114	116		0
	28		180	186	175	175	146	152	114	120	127	127	167	167	130	130	87	87	106	111	212	212	154	154	185	202	143	143	95	95	232	238	174	176	148	161	120	120	150	150	74	74	181	185	116	118		0
	28		182	182	169	171	146	148	118	167	121	127	167	167	130	130	87	87	113	113	233	233	156	159	173	173	144	151	95	95	238	238	182	185	137	169	108	113	150	150	74	74	177	185	116	118		0
	28		180	188	169	175	146	146	120	120	121	123	167	167	122	130	87	87	111	113	212	212	151	156	181	183	144	145	96	98	239	239	172	174	148	148	144	146	150	150	74	74	169	179	114	114		0
	28		176	182	171	171	146	146	118	118	109	121	167	169	122	130	87	87	113	113	212	212	156	156	167	177	144	144	95	95	234	239	174	185	144	148	999	999	150	150	74	74	169	173	116	116		2
	28		184	188	169	175	146	154	120	120	109	123	167	171	128	130	87	87	106	111	212	245	151	159	179	179	144	151	97	97	234	238	172	191	132	169	108	117	150	154	74	74	171	193	114	116		0
	28		178	180	169	175	146	148	120	120	109	123	167	167	122	133	87	87	106	111	233	233	156	156	181	185	144	144	89	95	238	238	999	999	163	176	113	113	150	154	74	74	168	185	112	114		2
	28		180	190	169	173	145	146	118	120	119	127	162	167	130	132	87	87	106	111	212	212	149	156	171	183	145	151	95	95	234	239	185	185	144	151	115	119	150	150	74	74	168	168	110	116		0
	28		183	188	173	173	146	148	118	167	121	121	162	167	122	132	85	87	106	113	212	233	151	154	186	188	145	145	95	95	234	234	176	176	120	176	113	127	150	150	74	74	185	187	114	114		0
PISINGALLO	31	7	167	167	169	171	148	148	120	120	109	123	160	160	122	130	89	89	111	111	245	245	151	154	192	194	144	144	999	999	999	999	176	176	101	140	124	131	140	140	74	74	128	128	114	114		4
ARZM 09277	31		167	188	163	171	148	155	120	167	109	123	160	164	132	132	85	85	999	999	247	249	145	151	183	186	144	153	95	97	234	234	179	181	99	144	129	129	140	140	74	74	999	999	114	114		4
	31		167	167	171	171	146	148	120	120	123	123	160	160	130	130	83	83	111	111	235	249	151	154	192	206	144	153	95	97	999	999	174	185	142	163	127	129	140	150	74	74	999	999	108	108		4
	31		167	167	171	171	146	152	120	167	109	125	160	160	130	130	83	83	111	111	239	249	151	151	149	179	144	153	95	97	999	999	174	176	142	161	127	129	140	150	74	74	999	999	110	114		4
	31		167	167	171	171	152	154	120	167	123	125	160	167	124	130	85	87	111	111	235	245	151	154	152	152	144	153	95	97	236	236	179	181	99	161	129	131	140	150	74	74	999	999	112	112		2
	31		167	178	163	163	148	148	120	120	123	123	160	169	130	148	85	85	108	108	999	999	151	154	175	204	153	153	96	98	236	238	179	185	146	174	108	123	140	150	74	74	999	999	114	114		4
	31		167	167	163	171	148	154	167	167	106	123	164	167	128	130	85	85	111	111	237	239	151	151	181	181	153	153	95	105	234	238	176	179	101	101	124	129	999	999	74	74	999	999	122	126		4
PISINGALLO	32	14	163	177	173	173	146	148	999	999	109	123	167	169	130	146	85	87	999	999	236	251	151	154	167	167	144	145	96	98	232	236	176	176	148	174	113	113	140	140	74	74	173	179	112	112		4
ARZM 09369	32		184	186	171	171	152	154	118	120	121	127	167	167	130	136	87	87	111	113	212	237	154	156	185	186	145	153	96	96	234	238	174	174	161	161	121	121	150	150	74	74	175	175	114	120		0
	32		167	167	163	163	146	148	120	167	109	123	167	169	122	128	87	87	111	113	222	239	149	154	152	152	144	144	97	97	234	234	178	179	174	174	113	119	140	150	74	74	999	999	112	114		2
	32		165	178	163	171	146	152	118	167	123	123	160	167	122	128	87	89	113	113	237	239	147	151	182	182	144	144	95	97	236	236	999	999	148	157	108	119	140	150	74	74	139	179	114	114		2
	32		167	190	163	171	146	148	120	147	109	125	162	167	130	130	87	87	111	115	229	233	149	151	167	198	144	144	98	98	234	234	187	187	148	165	117	119	140	150	74	74	169	189	104	114		0
	32		163	178	163	171	148	155	120	167	123	125	160	169	130	130	87	87	111	113	239	251	149	156	147	171	144	144	96	96	239	239	174	187	148	157	135	135	140	150	74	74	999	999	106	112		2
	32		165	190	171	171	144	148	114	167	106	123	162	164	130	146	87	89	111	113	222	239	149	156	173	198	144	144	96	98	234	234	178	179	144	174	137	139	150	150	74	74	166	177	114	120		0
	32		167	176	163	163	146	155	147	167	116	123	160	162	130	130	85	93	111	113	239	239	151	151	173	183	144	144	95	97	236	236	174	176	148	174	119	119	150	150	74	74	139	189	112	114		0
	32		167	176	163	163	148	152	114	120	106	123	167	167	122	130	85	87	108	113	237	237	149	151	185	196	144	144	96	98	239	239	999	999	157	174	135	137	150	150	74	74	166	189	108	114		2
	32		167	178	169	171	144	148	147	147	121	123	167	167	122	130	87	87	108	113	235	239	147	147	999	999	145	153	96	96	234	234	179	179	101	101	119	137	140	150	74	74	166	179	114	116		2
	32		167	188	169	175	146	148	167	167	109	123	164	167	128	130	87	87	106	111	222	222	149	154	190	200	145	145	95	97	233	233	172	187	157	174	119	119	140	150	74	74	177	177	112	120		0
	32		167	176	163	173	148	148	114	120	123	123	167	169	130	146	87	89	113	113	235	251	151	151	181	194	144	145	95	95	232	236	174	176	148	174	113	135	150	150	74	74	173	179	106	112		0
	32		167	176	163	163	146	148	118	120	121	123	167	169	122	146	87	89	111	113	229	239	149	151	175	179	144	145	96	98	232	239	179	179	157	174	108	113	140	150	74	74	169	173	118	118		0
	32		167	178	163	163	999	999	160	167	121	123	164	167	130	130	85	89	110	113	237	237	149	151	151	155	145	145	96	98	234	234	179	179	157	157	119	119	150	150	74	74	177	189	120	120		2
CUZCO	33	11	167	188	169	173	144	152	120	120	125	125	167	167	132	132	87	87	111	111	251	253	151	151	153	153	144	144	95	97	234	234	183	183	99	148	135	150	150	150	74	74	171	171	110	110		0
ARZM 09209	33		184	188	173	173	146	146	118	120	125	125	167	167	130	133	87	87	111	111	251	264	151	159	209	209	151	153	97	101	238	239	179	179	99	155	108	108	150	150	74	74	191	193	114	116		0
	33		173	186	169	171	144	146	114	120	121	123	167	167	130	132	85	87	111	113	241	251	156	159	186	196	144	144	95	97	234	234	187	187	148	171	163	166	140	150	74	74	175	193	114	114		0
	33		167	173	169	175	146	146	120	120	123	123	167	167	130	130	87	87	111	135	241	253	156	159	163	163	144	144	95	97	234	234	176	176	129	129	129	131	150	150	74	74	166	175	112	114		0
	33		167	188	169	173	146	148	118	118	109	109	160	162	999	999	87	87	111	111	226	237	156	159	181	183	144	151	97	97	234	234	999	999	99	173	115	124	150	150	74	74	169	195	118	118		4
	33		190	190	169	171	144	146	120	120	123	125	162	167	130	130	87	87	111	111	239	258	151	157	155	155	144	144	95	97	999	999	187	187	153	165	135	151	140	150	74	74	181	189	116	116		2
	33		173	177	171	173	144	148	120	120	109	123	167	169	130	130	87	87	108	111	251	253	151	156	159	186	151	153	95	97	239	239	176	176	155	163	109	144	150	150	74	74	168	189	112	112		0
	33		188	188	173	173	146	152	114	118	123	127	167	167	130	130	87	87	111	113	999	999	151	157	198	198	144	144	95	97	239	241	179	179	148	171	139	150	150	150	74	74	171	171	999	999		4
	33		173	188	169	171	146	146	120	120	123	125	167	171	130	132	85	87	111	111	999	999	151	159	149	186	144	145	97	97	999	999	174	189	155	173	124	129	150	150	74	74	160	191	112	114		4
	33		173	178	169	169	144	146	120	120	125	127	162	167	122	128	87	89	111	111	999	999	151	154	152	163	144	144	95	95	238	241	174	189	135	153	131	131	150	150	74	74	164	171	122	122		2
	33		180	188	171	173	148	148	118	118	999	999	160	167	130	130	87	87	111	111	212	241	151	154	153	177	144	151	95	97	239	239	187	191	171	171	115	115	150	150	74	74	171	195	114	114		2
CULLI	35	10	184	184	169	169	146	148	120	120	123	125	162	162	999	999	87	87	111	111	257	257	151	154	200	209	144	145	95	95	239	241	185	185	148	174	119	120	150	154	74	74	153	153	110	112		2
ARZM 09307	35		165	184	169	171	144	154	118	120	121	125	162	167	122	130	87	89	111	115	212	245	154	154	190	196	155	155	95	97	234	234	178	181	151	161	157	159	150	150	74	74	999	999	114	118		2
	35		169	186	169	171	146	148	120	120	123	125	999	999	130	130	87	87	111	113	249	249	151	154	134	181	144	153	95	97	236	236	185	189	135	180	119	119	150	150	74	74	168	189	112	116		2
	35		182	186	169	169	146	148	118	120	125	125	162	162	122	130	87	91	113	115	226	251	149	151	163	179	999	999	999	999	239	241	185	189	157	157	137	139	140	154	74	74	153	168	114	118		4
	35		180	180	171	173	146	152	120	120	125	127	164	167	132	137	89	89	108	111	226	245	149	151	173	185	144	144	999	999	234	238	185	189	159	159	999	999	150	150	74	74	168	199	112	116		4
	35		180	188	173	173	146	146	118	120	125	125	167	167	122	122	91	91	108	111	999	999	151	151	163	194	144	153	999	999	234	236	183	183	153	153	139	139	150	150	74	74	166	171	112	112		4
	35		177	182	173	173	146	146	120	120	106	125	164	169	122	137	89	91	108	111	226	243	154	157	181	204	144	144	999	999	236	236	999	999	133	155	133	133	150	150	74	74	177	199	112	112		4
	35		167	177	171	173	146	146	124	167	125	125	167	169	130	132	87	89	111	111	257	257	154	154	138	138	153	156	999	999	234	234	179	189	155	161	109	113	150	150	74	74	166	166	114	120		2
	35		180	188	169	173	146	146	120	120	119	127	164	167	132	137	89	89	111	115	212	247	154	154	163	188	145	145	95	95	234	239	176	185	999	999	117	119	150	150	74	74	189	199	112	114		2
	35		180	180	169	173	146	148	118	120	123	127	162	165	130	137	89	89	111	111	226	251	151	151	169	173	144	144	95	95	234	241	185	185	155	155	119	119	136	150	74	74	199	199	110	112		0
CULLI	36	15	188	194	171	171	144	146	118	120	121	125	167	171	122	130	87	87	113	127	237	249	156	156	185	188	144	144	95	97	236	239	182	187	153	173	131	135	140	150	74	74	179	189	112	112		0
ARZM 09197	36		167	194	165	171	144	154	120	120	123	125	162	167	122	132	87	87	111	111	237	251	151	154	204	206	144	144	95	95	238	238	185	185	161	161	135	135	140	150	74	74	160	169	112	112		0
	36		167	184	171	171	146	146	120	167	121	121	167	167	130	132	87	87	106	111	237	253	154	156	153	153	144	153	97	97	234	238	189	191	118	153	108	108	150	150	74	74	134	169	114	114		0
	36		187	194	169	175	999	999	120	149	113	125	160	167	132	132	83	83	113	113	237	249	151	151	183	194	144	145	97	105	234	238	182	185	161	161	119	131	150	154	74	74	169	169	114	116		2
	36		173	176	171	173	148	148	114	120	125	125	167	167	122	132	999	999	111	127	233	247	151	159	171	171	144	144	95	95	238	239	183	185	151	161	117	133	150	150	74	74	169	183	112	114		2
	36		176	176	171	175	146	148	120	122	125	127	167	167	128	130	87	87	106	111	212	247	151	154	173	206	141	144	96	98	238	238	183	183	161	169	135	139	150	150	74	74	162	179	106	118		0
	36		173	188	171	175	146	146	118	167	121	121	160	164	130	132	83	83	106	111	212	237	151	157	183	185	144	144	95	97	238	238	174	191	118	151	150	152	150	150	74	99	999	999	110	114		2
	36		178	194	175	179	144	152	114	120	125	125	160	167	122	132	89	89	111	113	228	247	151	151	169	179	144	144	95	97	238	238	187	187	151	161	135	135	140	150	74	74	169	169	112	114		0
	36		175	176	171	171	999	999	114	120	121	125	164	167	130	132	999	999	106	111	237	241	154	156	177	177	144	145	96	96	238	238	191	191	118	118	135	166	150	150	74	74	168	168	114	114		4
	36		167	194	171	173	144	148	114	120	106	125	167	167	130	132	87	87	106	111	247	249	149	159	163	181	144	145	95	95	238	239	183	185	151	174	133	133	150	150	74	74	169	183	112	114		0
	36		176	178	171	175	999	999	120	120	125	125	160	167	122	132	89	89	111	111	228	247	151	151	155	155	144	145	95	97	238	238	187	187	151	161	119	135	140	150	74	74	149	169	112	114		2
	36		176	194	169	171	148	152	114	120	106	125	167	167	122	132	87	87	111	113	249	251	151	156	173	183	144	145	95	95	239	239	182	183	161	173	119	135	140	150	74	74	183	183	112	114		0
	36		173	182	173	175	999	999	114	120	119	127	160	167	130	130	87	87	111	113	235	247	151	156	185	186	145	153	95	97	232	238	191	191	165	173	117	117	150	150	74	74	173	179	114	118		2
	36		167	167	171	171	146	148	118	118	123	127	162	164	122	124	87	87	111	127	212	237	154	156	177	182	145	156	96	98	239	239	176	185	173	173	108	135	150	150	74	74	999	999	114	114		2
	36	11	173	182	171	173	146	148	114	120	119	125	160	164	130	130	87	87	999	999	238	249	149	154	152	152	145	145	96	98	238	238	176	178	155	165	117	117	140	150	74	74	171	171	116	116		2
CHULPI	37		167	188	171	177	152	152	118	120	121	121	162	162	150	154	999	999	999	999	237	239	149	151	163	171	144	144	95	101	236	236	176	193	140	165	131	131	150	154	74	74	171	197	122	124		4
ARZM 09207	37		175	175	169	171	146	148	120	120	125	125	167	167	130	153	999	999	113	113	212	251	149	154	143	177	144	144	95	95	234	236	176	176	159	159	115	131	150	150	74	74	183	187	114	116		2
	37		167	182	171	173	146	148	114	118	119	125	162	167	124	132	999	999	111	111	237	253	151	154	169	198	141	144	95	97	236	236	185	185	151	151	115	115	140	150	74	74	175	197	124	124		2
	37		167	194	163	171	146	152	118	122	119	125	169	169	148	150	999	999	111	111	247	251	151	151	152	177	144	153	95	97	236	247	176	178	176	176	124	124	150	150	74	74	171	189	114	116		2
	37		167	194	171	173	144	146	120	120	125	125	169	169	128	130	999	999	107	111	212	255	149	154	182	198	144	144	95	95	234	234	999	999	151	151	109	144	150	150	74	74	197	197	108	108		4
	37		184	188	169	171	146	152	999	999	121	123	160	167	130	132	999	999	111	135	212	237	151	154	183	196	144	144	95	97	236	238	176	176	161	161	115	115	150	150	74	74	177	185	112	116		4
	37		167	194	173	173	146	146	120	120	121	125	162	167	124	130	999	999	111	111	229	253	151	151	167	167	144	144	95	97	238	238	178	187	140	163	115	115	150	154	74	74	171	177	124	124		2
	37		167	167	171	177	146	146	114	114	121	121	169	169	124	130	999	999	111	111	229	251	151	156	159	175	143	145	95	97	238	238	172	172	140	151	115	131	150	154	74	74	171	197	114	120		2
	37		155	167	169	173	146	148	120	170	119	125	162	167	122	130	999	999	111	111	243	247	149	156	186	186	144	144	97	97	239	247	185	185	148	157	120	120	150	150	74	74	158	162	108	108		2
	37		167	184	171	173	146	154	118	122	123	125	164	169	130	132	999	999	111	111	212	249	151	151	175	192	145	145	95	97	236	238	189	189	163	163	115	115	140	140	74	74	179	189	114	116		2
	37		167	167	173	173	146	152	120	120	125	125	167	171	130	132	999	999	111	111	229	251	151	156	194	198	144	144	96	96	238	238	178	187	161	161	131	131	150	154	74	74	160	177	114	120		2
																																																638	7.6% dato faltante
