# Supplementary material for: Morphological and genetic diversity of maize landraces along an altitudinal gradient in the Southern Andes
Source: PLoS One. 2022 Dec 21;17(12):e0271424. doi: 10.1371/journal.pone.0271424 (PMC9770441; doi:10.1371/journal.pone.0271424)
Supplement: S7 Table — (XLSX) [file pone.0271424.s009.xlsx]

## Sheet: Genetic diversity
Supplementary Table S7. Genetic diversity estimates per locus and accession.
Accession												Locus											Mean	s.d.
	Bnlg	Bnlg	Bnlg	Bnlg	Bnlg	Phi	Bnlg	Bnlg	Bnlg	Bnlg	Bnlg	Bnlg	Bnlg	Bnlg	Bnlg	Bnlg	Bnlg	Bnlg	Phi	Bnlg	Bnlg	Bnlg
	1017	1209	1287	1740	1866	119	1018	1329	2132	1108	1070	252	244	1014	1732	149	1917	1360	72	1182	1194	1526
Avati Moroti/09020											6
Range	165-200	169-184	139-152	112-167	106-123	160-167	122-167	85-87	232-241	108-131	235-263	147-158	157-202	141-160	95-96	170-187	99-178	106-168	142-154	74	149-281	110-116
A(4)	9	8	5	5	7	4	6	2	4	4	6	3	18	5	2	7	8	5	3	1	8	3	5.59091	3.54104
He	0.924	0.859	0.712	0.717	0.804	0.615	0.783	0.077	0.721	0.724	0.679	0.451	0.964	0.766	0.538	0.816	0.841	0.705	0.455	0	0.83	0.609	0.663182	0.242158
Rs	6.66107	5.66519	3.79811	3.94392	4.84643	3.18081	4.44744	1.38462	3.55556	3.35748	4.21133	2.54596	8.50623	4.18324	1.99985	5.06042	5.30495	3.79157	2.39436	1	5.28945	2.63015	3.98901	1.73783
Avati Moroti/08025
Range	163-204	169-184	146-152	106-167	106-123	160-169	122-133	83-101	232-243	108-127	222-251	147-159	163-209	143-153	95-98	168-189	99-176	109-155	140-154	72-74	134-191	106-124
A(1)	7	5	2	5	6	4	5	4	6	6	7	6	18	4	3	7	7	10	4	2	7	5	5.90909	3.27921
He	0.819	0.728	0.5	0.742	0.808	0.689	0.761	0.468	0.83	0.818	0.777	0.785	0.965	0.744	0.527	0.696	0.852	0.849	0.66	0.154	0.577	0.612	0.698227	0.174567
Rs	5.34615	4.01252	1.99949	3.98714	4.7222	3.31399	4.28778	3.14286	5.03524	4.79308	4.78602	4.64197	8.64749	3.73093	2.41513	4.44748	5.36097	5.69745	3.25458	1.63077	3.95385	3.67826	4.22206	1.45834
Calchaqui/08068
Range	167-198	169-181	144-152	117-167	109-127	160-169	122-152	83-99	232-236	106-135	231-258	149-157	145-206	143-160	95-98	178-197	99-176	106-163	140-157	74-97	134-195	106-118
A(0)	6	4	4	4	8	4	5	4	2	3	4	4	13	4	3	5	9	8	4	3	9	6	5.27273	2.62192
He	0.798	0.616	0.696	0.777	0.929	0.702	0.833	0.714	0.548	0.589	0.777	0.509	0.973	0.607	0.58	0.804	0.893	0.911	0.438	0.339	0.917	0.866	0.718909	0.172748
Rs	5.06593	3.24863	3.58104	3.83779	6.86813	3.64735	4.65152	3.58104	2	2.62488	3.83779	3.21429	8.875	3.46429	2.62488	4.45592	6.58791	6.45604	3.125	2.5	7.1978	5.24038	4.3948	1.79443
Calchaqui/08116
Range	163-196	169-195	146-154	112-154	109-129	160-173	128-155	83-95	232-241	108-137	226-245	147-159	130-208	141-160	95-101	172-189	99-167	109-153	140-154	72-99	129-195	104-120
A(0)	9	4	4	7	8	6	7	5	4	6	5	5	16	6	5	8	8	12	4	5	9	6	6.77273	2.89387
He	0.853	0.382	0.667	0.756	0.835	0.745	0.755	0.61	0.716	0.85	0.588	0.786	0.945	0.75	0.755	0.808	0.716	0.909	0.679	0.638	0.891	0.772	0.745727	0.124198
Rs	5.79599	2.7033	3.1681	4.40658	5.64758	4.28385	4.62819	3.47765	3.36497	5.28328	3.28265	4.28226	7.95385	4.1534	4.0447	4.94062	4.70649	6.9914	3.29356	3.39175	6.09925	4.36517	4.55748	1.31718
Perla/10082
Range	163-196	165-181	144-154	115-167	106-127	160-173	119-155	83-99	230-249	108-143	212-255	145-162	134-206	141-160	93-100	176-193	99-174	106-146	140-154	72-99	134-216	106-122
A(2)	14	7	5	7	8	6	7	6	8	7	9	7	19	6	7	7	13	9	3	5	12	7	8.13636	3.53615
He	0.964	0.696	0.705	0.606	0.845	0.788	0.85	0.788	0.862	0.721	0.897	0.814	0.978	0.64	0.679	0.821	0.939	0.895	0.583	0.609	0.923	0.865	0.794	0.121835
Rs	8.14012	4.53979	3.69948	4.15711	5.45595	4.56596	5.52012	4.3217	5.52691	4.16622	6.25315	4.99497	8.84615	3.97595	4.25666	5.18578	7.57975	6.1866	2.62925	3.83077	7.0903	5.48054	5.29106	1.54858
Perla/09298
Range	167-188	169-189	145-152	112-167	106-127	160-169	122-130	85-103	232-239	106-133	233-255	149-154	163-204	144-156	93-105	170-193	99-171	106-137	140-154	74	134-193	104-122
A(0)	3	3	4	4	7	4	2	4	4	6	6	3	14	3	5	7	12	6	3	1	11	7	5.40909	3.29009
He	0.644	0.5	0.75	0.744	0.855	0.717	0.482	0.586	0.689	0.818	0.817	0.591	0.95	0.695	0.778	0.805	0.923	0.85	0.686	0	0.95	0.864	0.713364	0.206968
Rs	2.89318	2.68421	3.83985	3.71404	5.55494	3.45475	1.99845	3.3609	3.61455	4.93354	4.84598	2.71408	7.90636	2.98916	4.28251	5.12669	7.33219	5.0587	2.98253	1	7.5356	5.31289	4.23341	1.7795
Perlita/09265
Range	167-192	163-173	144-154	114-167	106-127	167-169	122-130	85-91	234-245	108-113	212-261	151-157	130-206	144-153	95-105	174-183	122-178	109-163	140-150	74-79	160-193	110-118
A(0)	7	4	5	4	5	2	3	4	3	4	7	4	10	3	4	4	8	8	2	2	8	5	4.81818	2.23897
He	0.857	0.595	0.774	0.667	0.85	0.167	0.5	0.595	0.433	0.595	0.845	0.702	0.976	0.5	0.667	0.679	0.917	0.881	0.5	0.286	0.95	0.833	0.671318	0.215389
Rs	5.78022	3.58242	4.57143	3.42857	4.65152	1.83333	2.86813	3.41758	2.81818	3.58242	5.78022	3.64735	7.85714	2.86813	3.42757	3.8022	6.7033	6.49351	2	1.93407	7.13636	4.62637	4.21864	1.73338
Perlita/09220
Range	161-188	163-173	146-152	117-170	104-129	160-169	114-159	85-94	234-239	104-131	214-253	147-157	138-200	144-156	94-105	170-189	101-167	106-137	140-154	74	128-201	108-126
A(3)	7	4	3	7	9	4	8	4	3	6	6	4	18	4	6	9	11	8	2	1	9	6	6.31818	3.66952
He	0.81	0.583	0.386	0.757	0.813	0.498	0.798	0.59	0.481	0.617	0.783	0.652	0.974	0.581	0.774	0.871	0.918	0.855	0.286	0	0.898	0.829	0.670636	0.235102
Rs	4.85056	3.03102	2.26806	4.36426	5.21038	3.01764	5.05764	3.24435	2.34306	3.54169	4.46813	3.2127	8.41106	2.89039	4.35648	6.09609	6.7727	5.55639	1.8912	1	6.18045	4.94702	4.21415	1.77439
Dentado Blanco/10083
Range	163-198	169-181	144-152	112-170	103-127	167-169	122-150	81-99	230-243	108-135	212-247	145-159	130-208	140-160	93-105	174-197	99-176	111-159	140-157	72-99	129-197	106-120
A(3)	12	6	4	8	7	2	8	6	5	8	9	6	14	6	7	6	10	12	6	5	9	7	7.40909	2.78874
He	0.928	0.728	0.697	0.845	0.864	0.189	0.833	0.78	0.813	0.879	0.883	0.655	0.962	0.732	0.83	0.826	0.914	0.932	0.811	0.549	0.894	0.895	0.792682	0.167631
Rs	7.25395	4.48297	3.36497	5.44519	5.42978	1.76316	5.34144	4.51168	4.55732	5.62393	5.9935	3.97595	8.0583	4.52972	5.12411	4.78652	6.72044	7.41148	4.78652	3.5774	6.16148	5.61244	5.2051	1.4332
Dentado Blanco/09404
Range	165-200	169-177	146-152	112-167	103-127	160-169	114-157	83-89	232-243	106-135	226-251	143-157	130-202	141-160	95-100	170-187	99-163	106-142	140-154	72-101	134-195	106-118
A(1)	14	4	3	11	8	5	6	4	5	8	8	4	15	9	5	8	7	10	3	6	10	7	7.27273	3.28317
He	0.926	0.632	0.667	0.924	0.86	0.78	0.721	0.635	0.714	0.76	0.854	0.56	0.958	0.89	0.676	0.813	0.746	0.871	0.632	0.69	0.915	0.824	0.774909	0.115673
Rs	7.50368	3.10465	2.96503	7.02668	5.56769	4.26667	4.40262	3.01463	3.85132	5.07807	5.53025	3.12051	7.95518	6.18045	3.54553	5.49376	4.33389	6.21001	2.84884	4.21133	6.42179	5.19888	4.90143	1.54145
Amarillo 8 Hileras/09178
Range	163-200	169-181	144-163	112-167	121-131	160-175	122-151	81-91	232-240	108-135	212-261	149-157	155-200	140-160	93-99	174-189	99-178	106-168	135-154	72-102	134-193	104-124
A(1)	10	5	7	8	6	6	5	6	6	7	10	5	15	7	6	7	9	16	3	3	10	7	7.45455	3.24738
He	0.905	0.673	0.83	0.75	0.833	0.794	0.622	0.805	0.819	0.577	0.913	0.764	0.959	0.734	0.703	0.734	0.868	0.948	0.591	0.313	0.888	0.764	0.763045	0.147571
Rs	6.5919	3.82723	5.26601	4.54504	5.10671	4.68751	3.15228	4.63236	4.68383	3.69853	6.75988	4.10766	7.98425	4.74425	3.90082	4.80029	5.7272	7.87143	2.74756	2.20769	6.39197	4.41091	4.90206	1.50349
Amarillo 8 Hileras/09213																							Mean
Range	155-194	169-175	145-155	114-170	119-131	162-171	122-133	85-91	234-247	106-113	212-258	149-157	140-208	144-151	93-98	170-189	99-180	108-159	136-150	74	126-189	108-122
A(1)	15	4	6	8	7	5	5	4	7	4	10	5	14	3	6	9	14	14	3	1	16	6	7.54545	4.41564
He	0.921	0.695	0.695	0.752	0.838	0.669	0.593	0.385	0.824	0.717	0.901	0.698	0.934	0.543	0.805	0.883	0.958	0.934	0.345	0	0.931	0.776	0.718045	0.234173
Rs	7.34999	3.53562	4.03349	4.854	5.26381	3.60392	3.42169	2.7033	5.02596	3.67415	6.55251	3.95226	7.43314	2.33265	4.82687	6.02841	7.82609	7.33974	2.22454	1	7.57783	4.48237	4.77465	1.961
Capia Blanco/09291
Range	167-192	169-175	145-161	114-170	117-131	162-169	122-132	87-91	234-239	106-135	212-255	143-157	163-208	144-153	89-98	174-193	133-169	113-148	140-154	74	155-193	106-118
A(1)	9	4	6	6	6	4	5	2	4	7	9	6	14	4	5	8	8	12	3	1	11	6	6.36364	3.21522
He	0.894	0.607	0.545	0.545	0.717	0.521	0.683	0.067	0.54	0.624	0.857	0.724	0.936	0.731	0.788	0.813	0.833	0.905	0.674	0	0.882	0.781	0.666682	0.241727
Rs	6.34545	2.895	3.66831	3.61631	4.04071	2.98727	3.81044	1.33333	3.26163	4.10564	5.82172	4.21154	7.43581	3.65771	4.18677	5.35529	5.3154	6.59288	2.96609	1	6.45918	4.68132	4.26126	1.63881
Dentado Amarillo/09402
Range	169-200	169-175	146-152	115-170	103-131	160-175	122-133	81-91	232-243	108-143	231-251	151-157	167-204	140-160	93-98	168-187	99-174	106-168	140-155	72-102	129-195	104-126
A(2)	8	5	3	8	7	6	6	4	6	10	9	4	15	8	5	7	11	11	4	4	11	10	7.36364	3.06354
He	0.869	0.583	0.667	0.843	0.723	0.85	0.647	0.669	0.886	0.781	0.869	0.702	0.937	0.805	0.626	0.857	0.864	0.902	0.655	0.41	0.926	0.855	0.769364	0.134643
Rs	5.91621	3.66886	2.95513	5.49678	4.52337	5.14468	3.87206	3.24643	5.28085	5.40915	6.0087	3.53562	7.65897	5.10528	3.82485	5.32202	6.11658	6.65132	3.2127	2.71976	7.06421	5.61288	4.92484	1.38854
Dentado Amarillo/09381
Range	163-198	163-175	146-154	112-167	103-131	160-169	122-153	83-89	230-241	106-113	212-261	149-157	140-208	144-153	93-105	170-195	99-178	115-146	140-154	74	153-195	108-120
A(1)	14	5	4	7	6	4	6	6	5	4	16	5	18	6	7	12	14	11	3	1	12	7	7.86364	4.6012
He	0.887	0.612	0.614	0.583	0.755	0.602	0.662	0.469	0.712	0.64	0.959	0.707	0.96	0.612	0.753	0.919	0.907	0.802	0.624	0	0.846	0.836	0.702773	0.208953
Rs	6.89955	3.66296	2.89564	3.78776	4.33963	3.43362	4.03228	3.28243	3.76597	3.41889	8.18571	3.59378	8.28517	3.32715	4.59628	6.95455	7.21303	5.58021	2.87943	1	6.27324	5.12492	4.66056	1.9102
Capia Variegado/09264
Range	165-198	163-175	144-154	115-167	106-125	160-167	122-148	87-89	232-239	111-135	212-263	149-159	143-200	141-153	95-105	172-195	99-178	106-168	140-150	74	139-197	106-126
A(0)	9	5	4	7	5	4	6	4	5	4	11	5	16	3	4	7	11	10	2	1	12	8	6.5	3.68717
He	0.89	0.67	0.617	0.788	0.717	0.742	0.659	0.443	0.723	0.42	0.927	0.78	0.958	0.636	0.667	0.841	0.875	0.895	0.173	0	0.943	0.909	0.694227	0.247683
Rs	6.22233	3.86001	3.31827	4.73228	3.88926	3.72034	3.89797	2.90711	4.10114	2.73913	7.13739	4.27948	8.21739	2.93985	3.23515	5.453	6.47681	6.49829	1.71429	1	7.46047	5.98351	4.53561	1.90964
Capia Variegado/09212
Range	165-194	163-175	144-154	114-170	106-126	160-169	122-132	81-99	234-247	106-135	212-257	147-159	136-202	141-153	95-101	170-193	133-176	106-159	140-154	74	149-199	104-122
A(2)	9	6	5	5	6	3	5	2	5	6	12	6	15	6	5	8	10	12	3	1	12	7	6.77273	3.58478
He	0.821	0.701	0.75	0.643	0.747	0.34	0.714	0.276	0.686	0.718	0.929	0.758	0.955	0.813	0.695	0.897	0.885	0.926	0.365	0	0.936	0.78	0.697045	0.244419
Rs	5.6128	4.11072	4.07063	3.71575	4.29001	2.41538	3.79528	1.87826	4.07825	4.52302	7.34898	4.23189	7.94898	4.76874	3.56187	6.11469	6.23925	7.10417	2.26996	1	7.28878	4.76147	4.59677	1.8573
Cristalino Amarillo/10084
Range	163-194	163-177	146-154	115-170	119-129	162-175	122-159	83-91	230-188	107-137	226-245	145-157	149-204	141-153	93-105	172-193	99-178	106-152	140-157	--	129-201	106-124
A(1)	6	4	4	7	5	4	5	5	6	6	5	3	10	3	3	6	10	8	4	NA	7	5	5.52381	2.01542
He	0.738	0.833	0.738	0.905	0.786	0.702	0.702	0.857	0.905	0.883	0.774	0.675	0.94	0.286	0.631	0.905	0.976	0.881	0.655	NA	0.952	0.81	0.787333	0.154669
Rs	5.01099	NA	3.7033	5.999	4.57143	3.69231	4.2967	4.63536	5.54945	5.48485	4.36164	3	7.64735	2.42857	2.93307	5.5045	8.02198	6.43956	3.63736	NA	6.20879	4.57143	4.88488	1.49972
Cristalino Amarillo/09380
Range	165-192	169-181	144-148	114-167	119-129	160-171	119-153	83-89	234-241	106-127	212-255	149-156	153-208	143-153	89-98	170-191	99-173	106-150	140-150	74	155-199	104-122
A(1)	11	4	4	9	6	5	6	4	5	4	13	4	17	5	4	11	9	15	2	1	13	7	7.22727	4.38539
He	0.854	0.617	0.681	0.707	0.676	0.719	0.838	0.564	0.734	0.709	0.874	0.524	0.967	0.729	0.397	0.864	0.893	0.936	0.238	0	0.917	0.783	0.691864	0.236213
Rs	5.9447	3.20277	3.27347	4.89816	4.07287	3.78015	5.0483	3.09126	3.95009	3.71387	6.45271	2.98727	8.30476	3.8091	2.64749	6.11658	6.24465	7.42679	1.82321	1	7.0551	4.74771	4.52686	1.87767
Blanco 8 Hileras/09183																							Mean
Range	167-198	169-175	144-152	117-165	106-129	160-167	122-152	83-101	232-243	106-137	228-257	147-157	149-209	141-160	95-105	168-189	99-178	108-150	140-150	72-104	134-191	104-124
A(0)	7	6	4	7	10	5	6	3	5	7	10	6	17	6	4	6	9	10	2	6	10	8	7	3.19225
He	0.841	0.816	0.563	0.838	0.898	0.75	0.686	0.599	0.676	0.772	0.838	0.603	0.974	0.783	0.761	0.756	0.805	0.75	0.451	0.615	0.81	0.902	0.749409	0.125021
Rs	5.36534	4.89632	2.9383	5.24845	6.47783	4.03042	4.1182	2.74756	3.7652	4.64012	5.78137	3.71821	8.56923	4.56569	3.80255	4.39676	5.38094	5.23985	1.99296	3.81758	5.52067	6.16206	4.6898	1.41779
Blanco 8 Hilera/09179
Range	167-198	165-179	139-154	114-167	106-129	162-169	119-159	83-89	232-241	104-137	212-257	149-157	147-208	143-156	95-105	170-189	99-174	108-148	136-154	72-95	149-197	106-124
A(1)	10	9	7	9	12	4	9	5	6	10	15	5	18	6	7	10	11	10	5	4	14	9	8.86364	3.66834
He	0.863	0.858	0.817	0.678	0.901	0.664	0.752	0.788	0.802	0.871	0.932	0.723	0.967	0.724	0.746	0.897	0.91	0.886	0.699	0.34	0.9	0.901	0.800864	0.136193
Rs	5.93966	5.59097	5.10123	4.66976	6.71079	3.27608	4.92543	4.25243	4.57708	6.07365	7.3643	3.75611	8.349	4.44952	4.56273	6.39667	6.65132	6.19672	3.48182	2.42158	6.9482	6.22021	5.35978	1.47184
Morochito/09257
Range	167-194	163-175	145-152	112-162	106-127	162-171	119-148	87-93	234-243	106-127	233-261	149-156	149-198	141-153	95-105	172-191	101-180	106-155	140-150	74	134-197	108-120
A(0)	8	2	5	7	6	4	4	2	5	6	7	5	14	4	7	8	11	9	2	1	7	5	5.86364	3.07518
He	0.763	0.321	0.659	0.76	0.772	0.712	0.583	0.5	0.593	0.686	0.836	0.593	0.966	0.622	0.766	0.856	0.878	0.837	0.077	0	0.902	0.734	0.655273	0.247421
Rs	4.69795	1.9336	3.73493	4.62753	4.42102	3.38874	3.22676	1.99845	3.48744	4.2938	5.34054	3.67826	8.26581	3.01463	4.55949	5.49678	6.3637	5.54739	1.38462	1	5.6978	4.16503	4.10565	1.702
Capia Garrapata/09206
Range	165-196	169-171	144-148	114-167	109-129	162-171	122-157	85-91	234-241	107-113	212-255	149-157	134-196	144-155	94-99	176-193	122-173	106-163	140-150	74	151-197	104-124
A(1)	8	4	4	4	6	5	6	3	5	3	7	5	14	4	5	5	8	11	1	1	7	7	5.59091	2.97064
He	0.929	0.518	0.598	0.545	0.866	0.774	0.857	0.696	0.883	0.5	0.857	0.798	1	0.536	0.786	0.683	0.866	0.964	0	0	0.905	0.946	0.704864	0.275101
Rs	6.7033	3.21429	3.46429	3.375	5.3022	4.40659	5.33966	2.99038	4.80303	2.61676	5.78921	4.41658	9.25	3.375	4.40659	4.48485	5.96416	7.96429	1	1	6.04396	6.08104	4.63596	2.00889
Capia Garrapata/09361
Range	167-190	169-175	144-154	112-167	109-129	162-171	122-133	85-91	232-239	106-113	212-275	149-159	163-206	143-153	89-98	170-191	120-176	108-146	140-154	74	168-193	110-124
A(1)	11	5	6	7	6	4	5	4	5	4	9	5	15	5	5	8	11	13	3	1	11	8	6.86364	3.50911
He	0.89	0.738	0.696	0.696	0.835	0.383	0.713	0.24	0.769	0.681	0.708	0.744	0.948	0.727	0.542	0.831	0.877	0.9	0.179	0	0.912	0.731	0.67	0.252456
Rs	6.38563	3.90051	4.10128	4.13076	4.90432	2.64335	3.90708	2.15927	4.03521	3.25113	4.37875	3.97332	7.78087	3.95513	3.10861	5.37965	6.34566	6.84177	1.84677	1	6.70332	4.31282	4.32024	1.71615
Pisingallo/09277
Range	167-188	163-175	146-155	120-167	106-127	160-169	122-152	85-93	234-238	108-111	235-249	145-156	149-206	144-153	95-105	174-185	99-174	108-131	131-150	74	128-139	106-126
A(0)	3	3	5	2	4	4	6	4	3	2	6	3	11	2	5	5	9	6	2	1	1	6	4.22727	2.48676
He	0.274	0.548	0.738	0.5	0.643	0.583	0.69	0.738	0.792	0.333	0.883	0.524	0.988	0.524	0.733	0.833	0.94	0.798	0.467	0	NA	0.786	0.634048	0.237946
Rs	2.42857	2.71329	4.51648	2	3.63736	3.58242	4.79121	3.64735	NA	1.98485	5.63636	2.71329	8.51648	2	4.5	4.8002	7.36264	5.23077	2	1	1	5.01099	3.76535	1.97255
Pisingallo/09369
Range	163-190	163-175	144-155	114-167	106-127	160-171	122-148	85-89	232-239	106-115	212-251	147-156	147-204	144-153	95-98	172-187	101-174	108-139	140-150	74	139-189	104-120
A(3)	10	5	6	6	7	5	5	4	6	6	9	5	19	3	4	6	7	8	2	1	8	8	6.36364	3.56632
He	0.838	0.684	0.744	0.811	0.717	0.706	0.67	0.552	0.797	0.663	0.863	0.775	0.984	0.549	0.753	0.83	0.808	0.835	0.451	0	0.905	0.821	0.716182	0.201851
Rs	5.91205	3.68914	4.41281	4.80648	4.60578	4.16549	3.87141	3.12051	4.56536	3.77632	5.80002	4.33497	8.93846	2.5882	3.79728	4.84737	4.82157	5.41571	1.99296	1	6.36858	5.14081	4.45324	1.61422
Cuzco/09209
Range	197-190	169-175	144-154	114-120	109-127	160-169	122-133	87-89	234-241	108-137	212-264	149-159	149-209	144-153	95-101	174-191	99-173	108-166	140-150	74	151-195	110-122
A(1)	9	4	4	3	5	5	5	3	4	4	9	5	13	4	3	7	10	13	2	1	12	6	5.95455	3.52511
He	0.85	0.714	0.691	0.55	0.767	0.527	0.567	0.255	0.729	0.332	0.893	0.759	0.968	0.518	0.55	0.9	0.927	0.964	0.173	0	0.918	0.856	0.654909	0.272199
Rs	5.80944	3.42137	3.61652	2.7019	4.1548	3.48052	3.45666	2.16883	3.63246	2.62338	6.67033	4.33038	7.8961	3.10116	2.4541	5.68653	7.01025	8.01299	1.71429	1	7.28632	5.13932	4.33489	2.05746
Culli/09307																							Mean
Range	165-189	169-173	144-154	118-167	106-127	160-171	122-155	83-89	234-241	108-115	212-257	149-157	134-209	144-156	95-97	174-189	133-180	109-166	136-154	74	153-199	110-120
A(2)	9	3	5	4	6	5	4	3	5	4	8	4	15	5	2	7	11	10	4	1	7	6	5.81818	3.23134
He	0.894	0.678	0.556	0.489	0.678	0.785	0.778	0.683	0.778	0.611	0.91	0.667	0.972	0.736	0.35	0.778	0.958	0.896	0.367	0	0.882	0.761	0.691227	0.231099
Rs	6.44195	2.95594	3.45666	2.95666	4.28947	4.3009	3.90045	2.95505	4.27286	3.55263	6.33333	3.26274	8.68421	4.23529	2	5.01632	7.57843	6.63575	2.76316	1	5.71569	4.74607	4.41153	1.86525
Culli/09197
Range	167-194	165-179	144-154	114-167	106-127	160-169	122-132	87-91	232-239	106-127	212-264	149-159	152-206	141-156	95-105	174-191	118-178	108-166	140-154	74-99	134-189	106-118
A(1)	10	6	5	6	7	5	5	3	5	4	11	6	18	5	5	9	9	10	3	2	11	6	6.86364	3.60285
He	0.888	0.671	0.759	0.69	0.745	0.636	0.719	0.513	0.562	0.681	0.879	0.762	0.976	0.602	0.731	0.886	0.857	0.86	0.381	0.067	0.865	0.702	0.701455	0.199729
Rs	6.27351	3.98778	4.09497	4.01491	4.67666	3.65447	3.61936	2.75652	3.19181	3.61438	6.30016	4.35496	8.53695	3.21814	3.92158	5.93428	5.72031	5.93924	2.26806	1.33333	6.22845	3.93709	4.43532	1.63649
Chulpi/09207
Range	155-194	163-177	144-154	114-170	119-127	160-171	122-154	--	234-247	107-135	212-255	149-156	143-202	141-153	95-101	172-193	127-176	109-168	136-154	74	158-197	104-124
A(1)	7	5	5	5	4	6	9	NA	5	4	10	4	16	5	4	7	9	6	3	1	12	7	6.38095	3.35375
He	0.736	0.736	0.655	0.722	0.686	0.786	0.827	NA	0.755	0.372	0.909	0.695	0.977	0.477	0.636	0.883	0.923	0.755	0.509	0	0.914	0.868	0.705762	0.223577
Rs	4.90907	4.02288	3.73616	4.11455	3.55903	4.32427	5.77494	NA	4.02288	2.76316	6.8257	3.72179	8.71429	3.22078	3.16727	5.63545	6.40875	4.32518	2.78947	1	7.11005	5.42789	4.55112	1.75866
Range: allele size range. A(x): the number of private alleles is given between parenthesis. NA: not available.
